# Supplementary material for: J Coupling Constants of <1 Hz Enable 13C Hyperpolarization of Pyruvate via Reversible Exchange of Parahydrogen
Source: J Phys Chem Lett. 2024 Jan 25;15(5):1195–203. doi: 10.1021/acs.jpclett.3c02980 (PMC10860132; doi:10.1021/acs.jpclett.3c02980)
Supplement: Supplementary file 2 — jz3c02980_si_004.zip [file jz3c02980_si_004.zip]

Archive with 50 entries (49 files):
- fitting scripts/
- fitting scripts/1_13C_[1]_-27.2_256K.csv
- fitting scripts/1_13C_[1]_-27.2_256K_dc.csv
- fitting scripts/1_13C_[1]_-27.2_261K.csv
- fitting scripts/1_13C_[1]_-27.2_261K_dc.csv
- fitting scripts/1_13C_[1]_-27.2_267K.csv
- fitting scripts/1_13C_[1]_-27.2_267K_dc.csv
- fitting scripts/1_13C_[1]_-29.1_256K.csv
- fitting scripts/1_13C_[1]_-29.1_256K_dc.csv
- fitting scripts/1_13C_[1]_-29.1_261K.csv
- fitting scripts/1_13C_[1]_-29.1_261K_dc.csv
- fitting scripts/1_13C_[1]_-29.1_267K.csv
- fitting scripts/1_13C_[1]_-29.1_267K_dc.csv
- fitting scripts/1_13C_[2]_-14.98_256K.csv
- fitting scripts/1_13C_[2]_-14.98_261K.csv
- fitting scripts/1_13C_[2]_-14.98_267K.csv
- fitting scripts/1_13C_[2]_-14.99_256K_dc.csv
- fitting scripts/1_13C_[2]_-14.99_261K_dc.csv
- fitting scripts/1_13C_[2]_-14.99_267K_dc.csv
- fitting scripts/1_13C_[2]_-24.09_256K.csv
- fitting scripts/1_13C_[2]_-24.09_256K_dc.csv
- fitting scripts/1_13C_[2]_-24.09_261K.csv
- fitting scripts/1_13C_[2]_-24.09_261K_dc.csv
- fitting scripts/1_13C_[2]_-24.09_267K.csv
- fitting scripts/1_13C_[2]_-24.09_267K_dc.csv
- fitting scripts/2_13C_[1]_-29.1_256K.csv
- fitting scripts/2_13C_[1]_-29.1_256K_dc.csv
- fitting scripts/2_13C_[1]_-29.1_261K.csv
- fitting scripts/2_13C_[1]_-29.1_261K_dc.csv
- fitting scripts/2_13C_[1]_-29.1_267K.csv
- fitting scripts/2_13C_[1]_-29.1_267K_dc.csv
- fitting scripts/2_13C_[2]_-14.98_256K.csv
- fitting scripts/2_13C_[2]_-14.98_261K.csv
- fitting scripts/2_13C_[2]_-14.98_267K.csv
- fitting scripts/2_13C_[2]_-14.99_256K_dc.csv
- fitting scripts/2_13C_[2]_-14.99_261K_dc.csv
- fitting scripts/2_13C_[2]_-14.99_267K_dc.csv
- fitting scripts/2_13C_[2]_-24.09_256K.csv
- fitting scripts/2_13C_[2]_-24.09_261K.csv
- fitting scripts/2_13C_[2]_-24.09_267K.csv
- fitting scripts/2_13C_[2]_-24.09_267K_dc.csv
- fitting scripts/Fitting_withdc_10SABRE_JCH.m
- fitting scripts/Fitting_withdc_9SABRE_JCH.m
- fitting scripts/Fitting_withoutdc_12SABRE_JCH.m
- fitting scripts/Fitting_withoutdc_9SABRE_JCH.m
- fitting scripts/Fit_CA_10_SEPP_SPINEPT.m
- fitting scripts/Fit_CA_12_SEPP_SPINEPT.m
- fitting scripts/Fit_CA_9_SEPP_SPINEPT.m
- fitting scripts/ReadMe.docx
- fitting scripts/SinusDamp.m
