# Supplementary material for: J Coupling Constants of <1 Hz Enable 13C Hyperpolarization of Pyruvate via Reversible Exchange of Parahydrogen
Source: J Phys Chem Lett. 2024 Jan 25;15(5):1195–203. doi: 10.1021/acs.jpclett.3c02980 (PMC10860132; doi:10.1021/acs.jpclett.3c02980)
Supplement: Supplementary file 2 — jz3c02980_si_004.zip [file jz3c02980_si_004.zip › fitting scripts/1_13C_[1]_-27.2_256K.csv]

1	0.058036
5	0.11998
7	0.12774
10	0.20174
13	0.19541
15	0.21899
17	0.23696
20	0.30015
25	0.31733
28	0.38085
30	0.36348
35	0.43528
40	0.49809
45	0.45974
50	0.54655
60	0.65279
64	0.6777
65	0.71469
70	0.69243
75	0.758
80	0.76018
83	0.63494
85	0.87219
90	0.78286
95	0.87468
100	0.75778
120	0.91734
140	0.9755
150	0.77193
160	0.98258
180	1
190	0.68679
200	0.8664
220	0.94173
240	0.88726
250	0.89122
270	0.8765
290	0.67305
300	0.81402
310	0.75312
320	0.77987
320	0.5073
340	0.72224
350	0.5932
360	0.59498
370	0.47161
380	0.53199
400	0.45862
420	0.29816
450	0.48487
470	0.48176
490	0.438
500	0.2946
520	0.23298
550	0.3176
560	0.15619
570	0.20373
580	0.27576
600	0.15825
620	0.14719
670	0.19307
690	0.12854
720	0.13357
740	0.13777
770	0.050487
800	0.097874
840	0.066273
860	0.064483
880	0.04671
900	0.026306
930	0.031787
950	0.032787
970	0.0080089
1000	0.027779
1050	-0.00079226
1100	0.034515
1200	0.004236
1300	0.0020356
1400	0.015868
1450	-0.018158
1500	-0.012648
1600	-0.008169
1700	0.0078776
1800	-0.0068795
1900	0.02871
2000	-0.020399
2400	0.007137
