# Supplementary material for: J Coupling Constants of <1 Hz Enable 13C Hyperpolarization of Pyruvate via Reversible Exchange of Parahydrogen
Source: J Phys Chem Lett. 2024 Jan 25;15(5):1195–203. doi: 10.1021/acs.jpclett.3c02980 (PMC10860132; doi:10.1021/acs.jpclett.3c02980)
Supplement: Supplementary file 2 — jz3c02980_si_004.zip [file jz3c02980_si_004.zip › fitting scripts/1_13C_[1]_-27.2_256K_dc.csv]

1	0.095084
5	0.13441
7	0.17164
10	0.24282
13	0.26177
15	0.25967
17	0.32751
20	0.38173
25	0.41625
28	0.42744
30	0.44905
35	0.51377
40	0.5043
45	0.6436
50	0.57823
60	0.6608
64	0.67932
65	0.78679
70	0.72009
75	0.83652
80	0.82532
83	0.90396
85	0.96195
90	0.84913
95	0.96373
100	0.92851
120	0.98473
140	0.95175
150	0.96973
160	0.98899
180	1
190	0.99832
200	0.97019
220	0.92646
240	0.9486
250	0.94481
270	0.90372
290	0.88936
300	0.8778
310	0.8486
320	0.80965
320	0.84398
340	0.7864
350	0.8147
360	0.76143
370	0.76943
380	0.71941
400	0.66736
420	0.58757
450	0.54999
470	0.48875
490	0.45286
500	0.47288
520	0.42366
550	0.38655
560	0.35899
570	0.3424
580	0.32188
600	0.33729
620	0.28408
670	0.23712
690	0.20001
720	0.17897
740	0.16009
770	0.13192
800	0.1067
840	0.064585
860	0.094215
880	0.1007
900	0.089616
930	0.074456
950	0.083517
970	0.057574
1000	0.060114
1050	0.023565
1100	0.054263
1200	0.027584
1300	0.029773
1400	0.00063257
1450	0.018288
1500	0.014019
1600	0.039339
1700	0.027531
1800	0.022675
1900	0.023326
2000	0.019212
2400	0.01215
