# Supplementary material for: J Coupling Constants of <1 Hz Enable 13C Hyperpolarization of Pyruvate via Reversible Exchange of Parahydrogen
Source: J Phys Chem Lett. 2024 Jan 25;15(5):1195–203. doi: 10.1021/acs.jpclett.3c02980 (PMC10860132; doi:10.1021/acs.jpclett.3c02980)
Supplement: Supplementary file 2 — jz3c02980_si_004.zip [file jz3c02980_si_004.zip › fitting scripts/1_13C_[1]_-27.2_261K.csv]

1	0.097755
5	0.20785
7	0.19891
10	0.3103
13	0.30417
15	0.36409
17	0.32993
20	0.42408
25	0.45485
28	0.52309
30	0.48791
35	0.63685
40	0.67694
45	0.62902
50	0.77817
60	0.73699
64	0.81175
65	0.73906
70	0.76284
75	0.8554
80	0.80342
83	0.91995
85	0.81669
90	0.93921
95	0.75641
100	0.87687
120	0.82578
140	0.99997
150	0.76422
160	0.88988
180	0.86526
190	0.7536
200	0.76095
220	0.76298
240	0.68638
250	0.69036
270	0.63107
290	0.62327
300	0.53147
310	0.54154
320	0.50285
320	0.50739
340	0.38743
350	0.41533
360	0.3987
370	0.30476
380	0.35447
400	0.33095
420	0.31641
450	0.23043
470	0.19204
490	0.1891
500	0.12803
520	0.14754
550	0.13345
560	0.10501
570	0.11052
580	0.1137
600	0.047822
620	0.060757
670	0.048492
690	0.031598
720	0.02392
740	0.014514
770	0.027983
800	0.027161
840	7.811e-05
860	0.01
880	0.010891
900	-0.0021152
930	-0.0033245
950	0.0153
970	0.023463
1000	-0.016365
1050	-0.00014309
1100	-0.0021068
1200	0.0001805
1300	-0.0079427
1400	-0.012578
1450	0.0090752
1500	0.0031997
1600	-0.0004583
1700	0.0039425
1800	0.0023675
1900	-0.0082581
2000	-8.4898e-05
2400	-0.0083234
