# Supplementary material for: J Coupling Constants of <1 Hz Enable 13C Hyperpolarization of Pyruvate via Reversible Exchange of Parahydrogen
Source: J Phys Chem Lett. 2024 Jan 25;15(5):1195–203. doi: 10.1021/acs.jpclett.3c02980 (PMC10860132; doi:10.1021/acs.jpclett.3c02980)
Supplement: Supplementary file 2 — jz3c02980_si_004.zip [file jz3c02980_si_004.zip › fitting scripts/1_13C_[1]_-27.2_261K_dc.csv]

1	0.11152
5	0.1671
7	0.22933
10	0.28968
13	0.34411
15	0.3487
17	0.38908
20	0.45322
25	0.51918
28	0.5648
30	0.59107
35	0.6186
40	0.71291
45	0.71361
50	0.77149
60	0.82724
64	0.83321
65	0.86507
70	0.90022
75	0.88695
80	0.93913
83	0.90009
85	0.92647
90	0.95055
95	0.93294
100	0.98248
120	0.95621
140	0.94089
150	0.93768
160	1
180	0.91073
190	0.90201
200	0.91454
220	0.81272
240	0.73825
250	0.73027
270	0.64385
290	0.63138
300	0.62213
310	0.54974
320	0.54261
320	0.56794
340	0.51505
350	0.49418
360	0.45255
370	0.44404
380	0.38464
400	0.3605
420	0.27711
450	0.25311
470	0.21151
490	0.2166
500	0.21334
520	0.19515
550	0.17476
560	0.15719
570	0.15182
580	0.12111
600	0.11588
620	0.077593
670	0.059695
690	0.057158
720	0.05435
740	0.045587
770	0.035128
800	0.028996
840	0.015853
860	0.037124
880	0.021571
900	0.023211
930	0.012408
950	0.0049587
970	0.014476
1000	0.030623
1050	0.019987
1100	0.011009
1200	0.0087545
1300	0.0044509
1400	4.982e-05
1450	-0.00054055
1500	0.021633
1600	0.018606
1700	0.0040054
1800	0.016244
1900	0.00041685
2000	0.008689
2400	0.0098935
