# Supplementary material for: J Coupling Constants of <1 Hz Enable 13C Hyperpolarization of Pyruvate via Reversible Exchange of Parahydrogen
Source: J Phys Chem Lett. 2024 Jan 25;15(5):1195–203. doi: 10.1021/acs.jpclett.3c02980 (PMC10860132; doi:10.1021/acs.jpclett.3c02980)
Supplement: Supplementary file 2 — jz3c02980_si_004.zip [file jz3c02980_si_004.zip › fitting scripts/1_13C_[1]_-27.2_267K.csv]

1	0.13577
5	0.32709
7	0.29422
10	0.40894
13	0.42227
15	0.56406
17	0.47564
20	0.65787
25	0.64294
28	0.79098
30	0.65841
35	0.8626
40	0.8388
45	0.76638
50	0.88811
60	0.79536
64	0.99999
65	0.77291
70	0.80037
75	0.94809
80	0.78772
83	0.93476
85	0.7757
90	0.94691
95	0.76738
100	0.85205
120	0.74295
140	0.731
150	0.65865
160	0.52681
180	0.55658
190	0.43444
200	0.39272
220	0.42448
240	0.29107
250	0.23834
270	0.23572
290	0.15283
300	0.11373
310	0.21056
320	0.17559
320	0.12912
340	0.097346
350	0.089982
360	0.068629
370	0.080056
380	0.047249
400	0.048811
420	0.053048
450	0.036194
470	-0.0023308
490	0.040525
500	0.021336
520	-0.010205
550	-0.015715
560	0.0014718
570	-0.011401
580	0.019471
600	0.0012439
620	-0.021301
670	-0.033923
690	0.0019674
720	-0.03502
740	0.0010101
770	-0.030929
800	-0.024422
840	-0.016145
860	0.015802
880	-0.0093147
900	-0.019978
930	0.014448
950	-0.0078274
970	-0.0093291
1000	-0.015454
1050	0.028105
1100	-0.01109
1200	-0.028883
1300	-0.003153
1400	0.010269
1450	-0.0063893
1500	0.013666
1600	-0.049079
1700	0.023329
1800	-0.017233
1900	-0.022808
2000	-0.010156
2400	-0.025254
