# Supplementary material for: J Coupling Constants of <1 Hz Enable 13C Hyperpolarization of Pyruvate via Reversible Exchange of Parahydrogen
Source: J Phys Chem Lett. 2024 Jan 25;15(5):1195–203. doi: 10.1021/acs.jpclett.3c02980 (PMC10860132; doi:10.1021/acs.jpclett.3c02980)
Supplement: Supplementary file 2 — jz3c02980_si_004.zip [file jz3c02980_si_004.zip › fitting scripts/1_13C_[1]_-27.2_267K_dc.csv]

1	0.18163
5	0.27933
7	0.33022
10	0.41647
13	0.49097
15	0.49814
17	0.54122
20	0.5918
25	0.69591
28	0.67321
30	0.73166
35	0.82756
40	0.85043
45	0.9475
50	0.94215
60	0.99742
64	0.97156
65	0.90513
70	0.97735
75	0.93554
80	0.96363
83	1
85	0.96584
90	0.95359
95	0.96909
100	0.86224
120	0.99471
140	0.84213
150	0.77917
160	0.73031
180	0.61155
190	0.58645
200	0.52186
220	0.48063
240	0.43254
250	0.38839
270	0.31771
290	0.23947
300	0.21246
310	0.21941
320	0.18485
320	0.17612
340	0.2006
350	0.18421
360	0.16064
370	0.11215
380	0.095832
400	0.06459
420	0.058414
450	0.031127
470	0.025981
490	0.020487
500	0.034601
520	0.0026795
550	0.024748
560	0.04018
570	0.020423
580	0.035988
600	0.029171
620	0.024997
670	0.041452
690	0.020158
720	0.014549
740	0.010192
770	0.032387
800	0.009377
840	-0.0023554
860	0.033058
880	0.031784
900	0.023748
930	0.0042592
950	0.04445
970	0.010716
1000	0.018553
1050	0.051469
1100	0.0070992
1200	0.027156
1300	0.03973
1400	0.013117
1450	-0.00080814
1500	0.047796
1600	0.027839
1700	0.0081825
1800	0.023222
1900	0.024255
2000	0.0037022
2400	0.046099
