# Supplementary material for: J Coupling Constants of <1 Hz Enable 13C Hyperpolarization of Pyruvate via Reversible Exchange of Parahydrogen
Source: J Phys Chem Lett. 2024 Jan 25;15(5):1195–203. doi: 10.1021/acs.jpclett.3c02980 (PMC10860132; doi:10.1021/acs.jpclett.3c02980)
Supplement: Supplementary file 2 — jz3c02980_si_004.zip [file jz3c02980_si_004.zip › fitting scripts/1_13C_[1]_-29.1_256K.csv]

1	0.081012
5	0.13517
7	0.16301
10	0.19751
13	0.25259
15	0.28611
17	0.31129
20	0.32876
25	0.38443
28	0.43425
30	0.46093
35	0.46813
40	0.52353
45	0.59406
50	0.61955
60	0.7253
64	0.76172
65	0.75813
70	0.74883
75	0.69354
80	0.80579
83	0.82173
85	0.83666
90	0.84487
95	0.91334
100	0.8518
120	0.78601
140	0.94194
150	0.9552
160	0.98993
180	1
190	0.8019
200	0.96992
220	0.84032
240	0.83009
250	0.62679
270	0.63335
290	0.54076
300	0.68487
310	0.59943
320	0.56525
320	0.64101
340	0.4777
350	0.58572
360	0.56818
370	0.36713
380	0.50047
400	0.44313
420	0.38954
450	0.2291
470	0.22094
490	0.23978
500	0.13024
520	0.18243
550	0.18176
560	0.13331
570	0.10976
580	0.1064
600	0.12685
620	0.096125
670	0.0013662
690	0.013877
720	0.0087238
740	0.021781
770	0.0012013
800	-0.0043426
840	-0.01219
860	-0.010211
880	-0.016813
900	-0.00051252
930	-0.0059552
950	-0.0069958
970	-0.012204
1000	-0.0099099
1050	-0.013637
1100	-0.011236
1200	-0.0050778
1300	0.0050441
1400	0.0027403
1450	0.0068818
1500	0.0023764
1600	-0.0016545
1700	-0.0032508
1800	-0.0038101
1900	-0.0019041
2000	0.0053162
2400	0.0014744
