# Supplementary material for: J Coupling Constants of <1 Hz Enable 13C Hyperpolarization of Pyruvate via Reversible Exchange of Parahydrogen
Source: J Phys Chem Lett. 2024 Jan 25;15(5):1195–203. doi: 10.1021/acs.jpclett.3c02980 (PMC10860132; doi:10.1021/acs.jpclett.3c02980)
Supplement: Supplementary file 2 — jz3c02980_si_004.zip [file jz3c02980_si_004.zip › fitting scripts/1_13C_[1]_-29.1_256K_dc.csv]

1	0.073655
5	0.12168
7	0.15736
10	0.1879
13	0.2314
15	0.25366
17	0.30177
20	0.28711
25	0.37521
28	0.38905
30	0.41966
35	0.42528
40	0.46696
45	0.55449
50	0.52671
60	0.66493
64	0.64396
65	0.73169
70	0.75263
75	0.72481
80	0.80014
83	0.74178
85	0.88027
90	0.78364
95	0.8986
100	0.85712
120	0.95191
140	0.87924
150	0.87936
160	0.98808
180	0.91682
190	0.99997
200	0.97639
220	0.85582
240	0.91208
250	0.90285
270	0.70174
290	0.81502
300	0.77091
310	0.62024
320	0.61554
320	0.67288
340	0.58671
350	0.63603
360	0.51476
370	0.59007
380	0.47392
400	0.47509
420	0.34784
450	0.37787
470	0.27525
490	0.2463
500	0.24429
520	0.21826
550	0.16847
560	0.12291
570	0.14808
580	0.10434
600	0.084245
620	0.046971
670	0.041026
690	0.018259
720	0.00045329
740	-0.020293
770	-0.0050209
800	-0.01592
840	-0.015298
860	-0.030709
880	-0.020122
900	-0.025571
930	-0.019593
950	-0.018637
970	-0.022425
1000	-0.014097
1050	-0.026253
1100	-0.020913
1200	-0.0082452
1300	-0.0074676
1400	-0.0046093
1450	-0.00040301
1500	-0.0019237
1600	-0.006948
1700	-0.0035641
1800	-0.0049599
1900	-0.0038557
2000	-0.0029725
2400	-0.0053975
