# Supplementary material for: J Coupling Constants of <1 Hz Enable 13C Hyperpolarization of Pyruvate via Reversible Exchange of Parahydrogen
Source: J Phys Chem Lett. 2024 Jan 25;15(5):1195–203. doi: 10.1021/acs.jpclett.3c02980 (PMC10860132; doi:10.1021/acs.jpclett.3c02980)
Supplement: Supplementary file 2 — jz3c02980_si_004.zip [file jz3c02980_si_004.zip › fitting scripts/1_13C_[1]_-29.1_261K.csv]

1	0.097807
5	0.19619
7	0.19573
10	0.29295
13	0.28306
15	0.38478
17	0.37378
20	0.44599
25	0.47431
28	0.59883
30	0.54796
35	0.67243
40	0.64419
45	0.63752
50	0.77916
60	0.74435
64	0.86304
65	0.79218
70	0.814
75	0.95744
80	0.87359
83	0.99766
85	0.89664
90	0.96404
95	0.95565
100	0.98896
120	0.95594
140	0.99998
150	0.92753
160	0.94864
180	0.89015
190	0.86874
200	0.84636
220	0.68986
240	0.7369
250	0.66708
270	0.63846
290	0.31815
300	0.43736
310	0.48829
320	0.39744
320	0.4809
340	0.43992
350	0.03075
360	0.33598
370	0.27626
380	0.29083
400	0.2543
420	0.22451
450	0.16273
470	0.10996
490	0.12256
500	0.088986
520	0.096882
550	0.059667
560	0.057215
570	0.049604
580	0.04407
600	0.030107
620	0.026047
670	0.015621
690	0.014191
720	0.0047172
740	-0.0048265
770	0.0028327
800	0.00094383
840	0.0024365
860	-0.010545
880	0.0050945
900	-0.012196
930	-0.00093776
950	0.0040569
970	0.0026807
1000	-0.0061456
1050	-0.0040797
1100	0.00022191
1200	0.00039633
1300	0.0013363
1400	0.0055334
1450	-0.0031949
1500	0.0037702
1600	0.0062739
1700	0.0029145
1800	-0.0014407
1900	-0.0031577
2000	0.0082937
2400	0.01054
