# Supplementary material for: J Coupling Constants of <1 Hz Enable 13C Hyperpolarization of Pyruvate via Reversible Exchange of Parahydrogen
Source: J Phys Chem Lett. 2024 Jan 25;15(5):1195–203. doi: 10.1021/acs.jpclett.3c02980 (PMC10860132; doi:10.1021/acs.jpclett.3c02980)
Supplement: Supplementary file 2 — jz3c02980_si_004.zip [file jz3c02980_si_004.zip › fitting scripts/1_13C_[1]_-29.1_261K_dc.csv]

1	0.11373
5	0.16605
7	0.21771
10	0.25621
13	0.3233
15	0.3303
17	0.37982
20	0.41514
25	0.50634
28	0.51095
30	0.57971
35	0.58541
40	0.63235
45	0.69492
50	0.70375
60	0.78006
64	0.77943
65	0.8046
70	0.86189
75	0.82063
80	0.89609
83	0.86544
85	0.91868
90	0.91791
95	0.97764
100	0.9735
120	0.99998
140	0.94322
150	0.90939
160	0.95464
180	0.84733
190	0.86938
200	0.85436
220	0.72267
240	0.71689
250	0.6663
270	0.57428
290	0.55916
300	0.53137
310	0.45734
320	0.42087
320	0.45128
340	0.36667
350	0.38429
360	0.33832
370	0.34427
380	0.2988
400	0.2581
420	0.1934
450	0.1818
470	0.15082
490	0.12541
500	0.10471
520	0.073328
550	0.06954
560	0.06303
570	0.069553
580	0.051554
600	0.035192
620	0.016617
670	0.023263
690	0.0076023
720	0.003782
740	0.011719
770	0.0031537
800	-0.0029942
840	0.0050146
860	0.0032443
880	-0.00094793
900	7.935e-05
930	0.0075096
950	0.004681
970	0.0017973
1000	-0.0020335
1050	0.00046042
1100	-0.0011119
1200	0.0031408
1300	0.0034432
1400	0.00064085
1450	-0.00073015
1500	0.0061504
1600	-0.0011237
1700	0.0018248
1800	0.00096155
1900	0.0082819
2000	-0.002005
2400	0.0054264
