# Supplementary material for: J Coupling Constants of <1 Hz Enable 13C Hyperpolarization of Pyruvate via Reversible Exchange of Parahydrogen
Source: J Phys Chem Lett. 2024 Jan 25;15(5):1195–203. doi: 10.1021/acs.jpclett.3c02980 (PMC10860132; doi:10.1021/acs.jpclett.3c02980)
Supplement: Supplementary file 2 — jz3c02980_si_004.zip [file jz3c02980_si_004.zip › fitting scripts/1_13C_[1]_-29.1_267K.csv]

1	0.21079
5	0.26652
7	0.36539
10	0.3649
13	0.50113
15	0.48503
17	0.60141
20	0.54893
25	0.69132
28	0.66366
30	0.83477
35	0.69997
40	0.7027
45	0.8708
50	0.7482
60	0.94877
64	0.8063
65	0.93628
70	0.98268
75	0.83286
80	0.99029
83	0.82776
85	1
90	0.79551
95	0.95804
100	0.84188
120	0.85711
140	0.56709
150	0.62039
160	0.70196
180	0.48108
190	0.52627
200	0.47288
220	0.32483
240	0.30294
250	0.27299
270	0.20467
290	0.21438
300	0.19298
310	0.13238
320	0.10205
320	0.13915
340	0.10666
350	0.11369
360	0.071197
370	0.087814
380	0.055343
400	0.05695
420	0.042006
450	0.044377
470	0.023603
490	0.015258
500	0.016636
520	0.0098017
550	0.012279
560	0.004018
570	0.015677
580	-0.0054833
600	-0.0061362
620	0.0084194
670	-0.0098574
690	0.002617
720	-0.0068198
740	-0.010683
770	-0.0052311
800	-0.00034566
840	-0.0023978
860	0.0011483
880	-0.00050417
900	0.0039005
930	-0.010783
950	-0.0038879
970	0.0021492
1000	-0.010693
1050	-0.01145
1100	-0.0017653
1200	0.0028297
1300	0.00025756
1400	-0.00067457
1450	0.0062634
1500	0.00062662
1600	0.00034621
1700	0.0020721
1800	0.00044371
1900	0.0056847
2000	-0.00092594
2400	0.0092993
