# Supplementary material for: J Coupling Constants of <1 Hz Enable 13C Hyperpolarization of Pyruvate via Reversible Exchange of Parahydrogen
Source: J Phys Chem Lett. 2024 Jan 25;15(5):1195–203. doi: 10.1021/acs.jpclett.3c02980 (PMC10860132; doi:10.1021/acs.jpclett.3c02980)
Supplement: Supplementary file 2 — jz3c02980_si_004.zip [file jz3c02980_si_004.zip › fitting scripts/1_13C_[1]_-29.1_267K_dc.csv]

1	0.1696
5	0.28136
7	0.33464
10	0.40282
13	0.46475
15	0.51518
17	0.53504
20	0.61752
25	0.69657
28	0.74373
30	0.76925
35	0.83613
40	0.90176
45	0.89325
50	0.94179
60	0.94733
64	0.99996
65	0.93656
70	0.95771
75	0.97683
80	0.93696
83	0.9414
85	0.92896
90	0.92237
95	0.91108
100	0.97035
120	0.821
140	0.78414
150	0.72862
160	0.6722
180	0.57258
190	0.50157
200	0.45991
220	0.3459
240	0.2873
250	0.26814
270	0.23973
290	0.21106
300	0.19781
310	0.18646
320	0.16165
320	0.14216
340	0.10896
350	0.08813
360	0.077266
370	0.05948
380	0.055351
400	0.050554
420	0.047767
450	0.037457
470	0.024456
490	0.018406
500	0.013891
520	0.013667
550	0.01034
560	0.011895
570	0.015344
580	0.0079678
600	0.0074733
620	0.0015471
670	-0.0042593
690	-0.0008016
720	0.00284
740	0.0021301
770	0.0039072
800	0.00081439
840	0.0015369
860	0.0012514
880	0.0023011
900	0.0030748
930	-0.00028968
950	0.0020889
970	-0.00076451
1000	0.0071187
1050	0.0040219
1100	0.01008
1200	0.0020352
1300	-0.00070695
1400	0.0060389
1450	-0.001049
1500	-0.0022709
1600	0.0013979
1700	-0.00088279
1800	0.0037981
1900	-0.00041056
2000	0.0044274
2400	0.0033894
