# Supplementary material for: J Coupling Constants of <1 Hz Enable 13C Hyperpolarization of Pyruvate via Reversible Exchange of Parahydrogen
Source: J Phys Chem Lett. 2024 Jan 25;15(5):1195–203. doi: 10.1021/acs.jpclett.3c02980 (PMC10860132; doi:10.1021/acs.jpclett.3c02980)
Supplement: Supplementary file 2 — jz3c02980_si_004.zip [file jz3c02980_si_004.zip › fitting scripts/1_13C_[2]_-14.98_256K.csv]

1	-0.086516
7	0.070905
10	0.097933
15	0.0014135
20	-0.021454
25	0.089301
30	0.07235
35	0.092464
40	0.10021
45	0.15904
50	0.017393
60	0.21404
65	0.18487
70	0.19891
75	0.19368
80	0.28171
85	0.31496
90	0.2678
95	0.34392
100	0.33352
110	0.34232
120	0.39145
130	0.4591
140	0.42979
150	0.36282
160	0.47695
170	0.5371
175	0.60564
180	0.55391
190	0.55577
195	0.4671
200	1
220	0.76363
230	0.46657
240	0.63218
250	0.67707
290	0.82052
300	0.79298
320	0.78392
340	0.54478
350	0.81643
360	0.66359
370	0.79417
380	0.6731
400	0.81259
410	0.80931
450	0.50796
470	0.81692
490	0.79293
500	0.65943
520	0.95072
550	0.44891
570	0.32401
600	0.28128
620	0.60809
670	0.27597
690	0.44762
740	0.50602
770	0.09173
800	0.39353
840	0.23633
860	0.17502
880	0.43983
900	0.19935
930	0.15347
950	0.128
970	0.23701
1000	0.15582
1050	-0.0071971
1080	0.0056528
1100	0.15521
1200	0.0653
1300	0.071576
1350	-0.02975
1400	0.10457
1450	0.077071
1500	0.046016
1600	0.045826
1700	0.011535
1800	0.053049
1900	-0.0015053
2000	0.088079
2200	0.014819
2500	0.034131
