# Supplementary material for: J Coupling Constants of <1 Hz Enable 13C Hyperpolarization of Pyruvate via Reversible Exchange of Parahydrogen
Source: J Phys Chem Lett. 2024 Jan 25;15(5):1195–203. doi: 10.1021/acs.jpclett.3c02980 (PMC10860132; doi:10.1021/acs.jpclett.3c02980)
Supplement: Supplementary file 2 — jz3c02980_si_004.zip [file jz3c02980_si_004.zip › fitting scripts/1_13C_[2]_-14.98_261K.csv]

1	-0.0099974
7	0.025845
10	-0.062531
15	0.11605
20	0.072925
25	0.11263
30	0.20003
35	0.23898
40	0.19952
45	0.28813
50	0.33605
60	0.064625
65	0.25499
70	0.35872
75	0.39525
80	0.51678
85	0.28657
90	0.46733
95	0.45233
100	0.40966
110	0.45264
120	0.54354
130	0.54786
140	0.76419
150	0.67104
160	0.48888
170	0.6959
175	0.6953
180	0.95801
190	0.66913
195	0.66347
200	0.91596
220	0.73601
230	0.81109
240	0.67709
250	0.67273
290	0.78745
300	0.99997
320	0.70781
340	0.94779
350	0.53338
360	0.77106
370	0.71031
380	0.70568
400	0.57808
410	0.58582
450	0.55532
470	0.59807
490	0.48117
500	0.51276
520	0.68056
550	0.45417
570	0.43615
600	0.45688
620	0.46882
670	0.39798
690	0.3349
740	0.29401
770	0.3727
800	0.23697
840	0.27098
860	0.28461
880	0.046397
900	0.18429
930	0.11618
950	0.18008
970	0.12756
1000	0.18637
1050	0.08596
1080	0.26424
1100	0.13667
1200	0.063756
1300	0.065423
1350	0.053528
1400	0.10457
1450	0.077071
1500	0.046016
1600	0.045826
1700	0.011535
1800	0.053049
1900	-0.0015053
2000	0.088079
2200	0.014819
2500	0.034131
