# Supplementary material for: J Coupling Constants of <1 Hz Enable 13C Hyperpolarization of Pyruvate via Reversible Exchange of Parahydrogen
Source: J Phys Chem Lett. 2024 Jan 25;15(5):1195–203. doi: 10.1021/acs.jpclett.3c02980 (PMC10860132; doi:10.1021/acs.jpclett.3c02980)
Supplement: Supplementary file 2 — jz3c02980_si_004.zip [file jz3c02980_si_004.zip › fitting scripts/1_13C_[2]_-14.98_267K.csv]

1	-0.013153
7	-0.018752
10	0.17728
15	0.069037
20	0.16052
25	0.30293
30	0.07577
35	0.42085
40	0.44085
45	0.15426
50	0.36802
60	0.3977
65	0.59637
70	0.56557
75	0.53921
80	0.60505
85	0.54256
90	0.63353
95	0.43681
100	0.72366
110	0.55155
120	0.74014
130	0.50036
140	0.87997
150	0.69645
160	0.60182
170	0.87515
175	0.81525
180	0.93914
190	0.83328
195	1
200	0.75142
220	0.85127
230	0.87293
240	0.63009
250	0.78945
290	0.69913
300	0.87518
320	0.77857
340	0.80241
350	0.7848
360	0.73913
370	0.62338
380	0.74097
400	0.69713
410	0.64182
450	0.57445
470	0.64259
490	0.39846
500	0.51174
520	0.56004
550	0.53379
570	0.49978
600	0.28785
620	0.4513
670	0.40223
690	0.32591
740	0.12111
770	0.21535
800	0.2285
840	0.17499
860	0.19425
880	0.049422
900	0.16139
930	0.18205
950	0.12895
970	0.099411
1000	0.10418
1050	0.024405
1080	0.11932
1100	0.1258
1200	0.035173
1300	0.080784
1350	0.055069
1400	-0.0042217
1450	0.015401
1500	0.085689
1600	0.052463
1700	0.058754
1800	0.064647
1900	-0.0053666
2000	0.024304
2200	0.093208
2500	0.0024186
