# Supplementary material for: J Coupling Constants of <1 Hz Enable 13C Hyperpolarization of Pyruvate via Reversible Exchange of Parahydrogen
Source: J Phys Chem Lett. 2024 Jan 25;15(5):1195–203. doi: 10.1021/acs.jpclett.3c02980 (PMC10860132; doi:10.1021/acs.jpclett.3c02980)
Supplement: Supplementary file 2 — jz3c02980_si_004.zip [file jz3c02980_si_004.zip › fitting scripts/1_13C_[2]_-14.99_256K_dc.csv]

1	-0.011058
7	-0.016461
10	-0.056211
15	-0.018406
20	-0.009551
25	0.080581
30	0.31091
35	0.14861
40	0.17382
45	0.23112
50	0.22874
60	0.23312
65	0.32477
70	0.28867
75	0.53153
80	0.36583
85	0.37036
90	0.43379
95	0.58706
100	0.43186
110	0.6039
120	0.69697
130	0.60287
140	0.7229
150	0.6765
160	0.62275
170	0.69323
175	0.73551
180	0.79029
190	0.7865
195	0.78495
200	0.74296
220	0.8647
230	0.89904
240	0.81345
250	0.8377
290	0.88697
300	0.91681
320	0.96782
340	0.97593
350	0.92071
360	0.89199
370	0.9576
380	0.99998
400	0.84736
410	0.76656
450	0.96922
470	0.81908
490	0.93021
500	0.83949
520	0.82109
550	0.81247
570	0.67453
600	0.53775
620	0.49498
670	0.67435
690	0.68446
740	0.6645
770	0.54273
800	0.31988
840	0.39831
860	0.5513
880	0.35315
900	0.2923
930	0.22179
950	0.31285
970	0.21597
1000	0.40859
1050	0.23858
1080	0.29558
1100	0.17235
1200	0.14041
1300	0.16706
1350	0.054601
1400	0.065863
1450	0.12485
1500	0.1211
1600	0.045086
1700	0.08709
1800	0.025268
1900	0.069888
2000	0.12933
2200	-0.021542
2500	0.10413
