# Supplementary material for: J Coupling Constants of <1 Hz Enable 13C Hyperpolarization of Pyruvate via Reversible Exchange of Parahydrogen
Source: J Phys Chem Lett. 2024 Jan 25;15(5):1195–203. doi: 10.1021/acs.jpclett.3c02980 (PMC10860132; doi:10.1021/acs.jpclett.3c02980)
Supplement: Supplementary file 2 — jz3c02980_si_004.zip [file jz3c02980_si_004.zip › fitting scripts/1_13C_[2]_-14.99_261K_dc.csv]

1	0.069401
7	0.068158
10	0.082306
15	0.035913
20	0.13281
25	0.10262
30	0.14748
35	0.34051
40	0.19819
45	0.35215
50	0.23054
60	0.21905
65	0.37431
70	0.39091
75	0.41089
80	0.43684
85	0.3669
90	0.56361
95	0.42881
100	0.53233
110	0.76539
120	0.65644
130	0.86282
140	0.70699
150	0.74263
160	0.84543
170	0.72679
175	0.78443
180	0.96542
190	0.99122
195	0.83431
200	0.81165
220	0.83475
230	0.99999
240	0.89546
250	0.89707
290	0.81784
300	0.93496
320	0.9607
340	0.91341
350	0.96811
360	0.98751
370	0.92851
380	0.79679
400	0.93188
410	0.84141
450	0.82172
470	0.73313
490	0.80852
500	0.80954
520	0.64786
550	0.75208
570	0.62508
600	0.6875
620	0.56567
670	0.66268
690	0.60191
740	0.49186
770	0.34646
800	0.41779
840	0.39429
860	0.34792
880	0.2859
900	0.25052
930	0.2466
950	0.30978
970	0.1621
1000	0.20238
1050	0.17564
1080	0.1256
1100	0.10042
1200	0.13739
1300	0.15464
1350	0.10489
1400	0.059643
1450	0.040571
1500	0.073677
1600	0.16074
1700	0.094779
1800	0.090745
1900	0.068248
2000	0.022319
2200	-0.014176
2500	0.087853
