# Supplementary material for: J Coupling Constants of <1 Hz Enable 13C Hyperpolarization of Pyruvate via Reversible Exchange of Parahydrogen
Source: J Phys Chem Lett. 2024 Jan 25;15(5):1195–203. doi: 10.1021/acs.jpclett.3c02980 (PMC10860132; doi:10.1021/acs.jpclett.3c02980)
Supplement: Supplementary file 2 — jz3c02980_si_004.zip [file jz3c02980_si_004.zip › fitting scripts/1_13C_[2]_-14.99_267K_dc.csv]

1	-0.00060717
7	0.025094
10	0.21338
15	0.063426
20	0.2214
25	0.29285
30	0.3421
35	0.17546
40	0.40304
45	0.47576
50	0.49211
60	0.36375
65	0.27098
70	0.47028
75	0.61199
80	0.35948
85	0.78011
90	0.72552
95	0.59797
100	0.70868
110	0.68617
120	0.79568
130	0.75773
140	0.69778
150	0.86127
160	0.80181
170	0.78068
175	0.80773
180	0.87444
190	0.69208
195	0.65933
200	0.70898
220	0.69927
230	0.79263
240	0.99998
250	0.78023
290	0.7325
300	0.6695
320	1.0136
340	0.92886
350	0.99252
360	0.6438
370	0.72499
380	0.79127
400	0.73366
410	0.7322
450	0.79515
470	0.62453
490	0.62064
500	0.65322
520	0.47211
550	0.49587
570	0.41838
600	0.46714
620	0.44764
670	0.34164
690	0.28682
740	0.32501
770	0.33285
800	0.23451
840	0.3053
860	0.16067
880	0.13647
900	0.2792
930	0.080966
950	0.12926
970	0.18632
1000	0.19859
1050	0.21747
1080	0.056357
1100	-0.0053398
1200	0.00049531
1300	0.033362
1350	0.099279
1400	0.044627
1450	-0.0012502
1500	0.017196
1600	0.008817
1700	0.082193
1800	0.066563
1900	0.10234
2000	0.021741
2200	-0.075227
2500	-0.056742
