# Supplementary material for: J Coupling Constants of <1 Hz Enable 13C Hyperpolarization of Pyruvate via Reversible Exchange of Parahydrogen
Source: J Phys Chem Lett. 2024 Jan 25;15(5):1195–203. doi: 10.1021/acs.jpclett.3c02980 (PMC10860132; doi:10.1021/acs.jpclett.3c02980)
Supplement: Supplementary file 2 — jz3c02980_si_004.zip [file jz3c02980_si_004.zip › fitting scripts/1_13C_[2]_-24.09_256K.csv]

1	-0.099129
7	-0.10672
10	-0.049546
15	0.099597
20	-0.056026
25	0.25682
30	0.059778
35	0.020023
40	0.050114
45	0.046742
50	0.0097095
60	0.34397
65	0.068948
70	0.18359
75	0.39184
80	0.45342
85	-0.13631
90	0.49518
95	0.36253
100	0.052682
110	0.22862
120	0.58169
130	0.054607
140	0.83237
150	0.34258
160	0.34712
170	0.39147
175	0.76797
180	0.55123
190	0.5435
195	0.41225
200	0.69278
220	0.60654
230	0.53514
240	0.34343
250	0.76321
290	0.99999
300	0.77117
320	0.69159
340	0.54016
350	0.90097
360	0.8564
370	0.85515
380	0.57594
400	0.98983
410	0.56507
450	0.39701
470	0.86206
490	0.39801
500	0.47211
520	0.74222
550	0.61301
570	0.68295
600	0.57831
620	0.4781
670	0.44206
690	0.33304
740	0.47603
770	0.64429
800	0.47213
840	0.1184
860	0.13062
880	0.41539
900	0.15026
930	0.05765
950	0.3978
970	0.056056
1000	-0.0081626
1050	0.13853
1080	-0.18621
1100	0.1415
1200	-0.15778
1300	0.16824
1350	0.1558
1400	0.060091
1450	0.00023105
1500	0.17556
1600	-0.12986
1700	0.18522
1800	0.23357
1900	-0.035536
2000	0.19469
2200	-0.1704
2500	-0.0064815
