# Supplementary material for: J Coupling Constants of <1 Hz Enable 13C Hyperpolarization of Pyruvate via Reversible Exchange of Parahydrogen
Source: J Phys Chem Lett. 2024 Jan 25;15(5):1195–203. doi: 10.1021/acs.jpclett.3c02980 (PMC10860132; doi:10.1021/acs.jpclett.3c02980)
Supplement: Supplementary file 2 — jz3c02980_si_004.zip [file jz3c02980_si_004.zip › fitting scripts/1_13C_[2]_-24.09_256K_dc.csv]

1	0.047263
7	0.12906
10	0.036522
15	0.02312
20	0.051734
25	0.09042
30	0.018576
35	0.15266
40	0.17598
45	0.16812
50	0.10775
60	0.25064
65	0.1829
70	0.20844
75	0.2657
80	0.39866
85	0.37908
90	0.17072
95	0.39128
100	0.26715
110	0.51974
120	0.40269
130	0.40322
140	0.43363
150	0.39791
160	0.56065
170	0.52099
175	0.54396
180	0.71283
190	0.74063
195	0.42581
200	0.57973
220	0.62008
230	0.61691
240	0.60183
250	0.63146
290	0.64314
300	0.56735
320	0.7419
340	0.73986
350	0.69675
360	0.7211
370	0.85543
380	0.65931
400	0.74533
410	0.72533
450	0.69043
470	1
490	0.69915
500	0.5748
520	0.68821
550	0.65436
570	0.49821
600	0.51526
620	0.57391
670	0.49396
690	0.71102
740	0.40784
770	0.55068
800	0.35738
840	0.5255
860	0.34507
880	0.3539
900	0.22631
930	0.49164
950	0.24139
970	0.21179
1000	0.39267
1050	0.17763
1080	0.16228
1100	0.17438
1200	0.055419
1300	0.094517
1350	0.19317
1400	0.022025
1450	0.0094617
1500	0.071514
1600	0.13309
1700	0.040161
1800	0.066887
1900	-0.022837
2000	-0.022728
2200	-0.052791
2500	-0.083922
