# Supplementary material for: J Coupling Constants of <1 Hz Enable 13C Hyperpolarization of Pyruvate via Reversible Exchange of Parahydrogen
Source: J Phys Chem Lett. 2024 Jan 25;15(5):1195–203. doi: 10.1021/acs.jpclett.3c02980 (PMC10860132; doi:10.1021/acs.jpclett.3c02980)
Supplement: Supplementary file 2 — jz3c02980_si_004.zip [file jz3c02980_si_004.zip › fitting scripts/1_13C_[2]_-24.09_261K.csv]

1	-0.064667
7	0.030448
10	-0.0078921
15	0.0010308
20	0.16968
25	-0.021134
30	0.21258
35	0.24151
40	-0.012785
45	0.12015
50	0.18297
60	0.041943
65	0.31652
70	0.42824
75	0.32065
80	0.47081
85	0.33712
90	0.49461
95	0.24895
100	0.55583
110	0.54825
120	0.7447
130	0.7986
140	0.49977
150	0.50899
160	0.80689
170	0.64571
175	0.71239
180	0.92741
190	0.82465
195	0.8871
200	0.83662
220	0.56736
230	0.9247
240	0.78938
250	0.60625
290	0.86163
300	0.96095
320	0.85989
340	0.90131
350	0.86879
360	0.69688
370	0.68154
380	0.81117
400	0.7988
410	0.99999
450	0.70495
470	0.80601
490	0.93801
500	0.37285
520	0.57976
550	0.86591
570	0.91178
600	0.32141
620	0.8829
670	0.72477
690	0.61223
740	0.34529
770	0.11358
800	0.43833
840	0.12703
860	0.43932
880	0.1846
900	0.26407
930	0.36424
950	0.29522
970	0.31022
1000	0.35308
1050	0.13878
1080	0.10159
1100	0.043926
1200	0.024883
1300	0.038793
1350	0.056795
1400	-0.117
1450	0.060761
1500	0.10348
1600	0.0076158
1700	0.001057
1800	-0.032545
1900	-0.17027
2000	0.17256
2200	-0.0037197
2500	-0.023326
