# Supplementary material for: J Coupling Constants of <1 Hz Enable 13C Hyperpolarization of Pyruvate via Reversible Exchange of Parahydrogen
Source: J Phys Chem Lett. 2024 Jan 25;15(5):1195–203. doi: 10.1021/acs.jpclett.3c02980 (PMC10860132; doi:10.1021/acs.jpclett.3c02980)
Supplement: Supplementary file 2 — jz3c02980_si_004.zip [file jz3c02980_si_004.zip › fitting scripts/1_13C_[2]_-24.09_261K_dc.csv]

1	0.031059
7	-0.027986
10	0.22989
15	0.027747
20	-0.021874
25	0.15975
30	0.026266
35	0.24967
40	0.14225
45	0.13677
50	0.12687
60	0.15099
65	0.33199
70	0.34377
75	0.23017
80	0.2482
85	0.34273
90	0.42933
95	0.50293
100	0.39061
110	0.45099
120	0.61698
130	0.6176
140	0.622
150	0.24924
160	0.79162
170	0.63484
175	0.65335
180	0.55811
190	0.62696
195	0.61357
200	0.52913
220	0.63339
230	0.69212
240	0.81917
250	0.88002
290	0.74932
300	0.85295
320	0.82389
340	1
350	0.91169
360	0.80078
370	0.79637
380	0.68109
400	0.91923
410	0.67004
450	0.87291
470	0.6839
490	0.74277
500	0.7076
520	0.61453
550	0.79136
570	0.42974
600	0.42474
620	0.63592
670	0.67355
690	0.61038
740	0.35546
770	0.41988
800	0.28636
840	0.42021
860	0.26814
880	0.33466
900	0.44303
930	0.36813
950	0.37937
970	0.22419
1000	0.30858
1050	0.11616
1080	0.22881
1100	0.25621
1200	0.11431
1300	0.14318
1350	-0.01834
1400	0.12218
1450	0.090024
1500	0.043771
1600	0.025797
1700	0.028159
1800	0.099142
1900	0.04634
2000	0.13781
2200	-0.018222
2500	0.00098864
