# Supplementary material for: J Coupling Constants of <1 Hz Enable 13C Hyperpolarization of Pyruvate via Reversible Exchange of Parahydrogen
Source: J Phys Chem Lett. 2024 Jan 25;15(5):1195–203. doi: 10.1021/acs.jpclett.3c02980 (PMC10860132; doi:10.1021/acs.jpclett.3c02980)
Supplement: Supplementary file 2 — jz3c02980_si_004.zip [file jz3c02980_si_004.zip › fitting scripts/1_13C_[2]_-24.09_267K.csv]

1	0.063061
7	-0.011788
10	-0.085542
15	0.10544
20	0.01421
25	0.22852
30	0.14586
35	0.48447
40	0.41767
45	0.32513
50	0.35586
60	0.21099
65	0.40988
70	0.2806
75	0.32082
80	0.55031
85	0.23152
90	0.34217
95	0.22133
100	0.70203
110	0.44368
120	0.5961
130	0.61284
140	0.82618
150	0.80585
160	0.69248
170	0.99997
175	0.68755
180	0.8736
190	0.64213
195	0.85688
200	0.72784
220	0.69221
230	0.88153
240	0.61715
250	0.73101
290	0.86415
300	0.93893
320	0.79258
340	0.86516
350	0.6977
360	0.6498
370	0.65832
380	0.90279
400	0.66533
410	0.7482
450	0.59857
470	0.46843
490	0.57682
500	0.55324
520	0.59569
550	0.87828
570	0.35492
600	0.44522
620	0.3642
670	0.34941
690	0.30328
740	0.27616
770	0.3846
800	0.23323
840	0.16113
860	0.34541
880	0.13999
900	0.20226
930	0.08537
950	0.15943
970	0.041469
1000	0.041514
1050	0.041271
1080	0.090574
1100	-0.074614
1200	0.13491
1300	0.035938
1350	0.044301
1400	-0.0075279
1450	-0.060697
1500	0.084532
1600	-0.029329
1700	-0.068293
1800	-0.012928
1900	0.013565
2000	-0.09519
2200	-0.059025
2500	-0.01479
