# Supplementary material for: J Coupling Constants of <1 Hz Enable 13C Hyperpolarization of Pyruvate via Reversible Exchange of Parahydrogen
Source: J Phys Chem Lett. 2024 Jan 25;15(5):1195–203. doi: 10.1021/acs.jpclett.3c02980 (PMC10860132; doi:10.1021/acs.jpclett.3c02980)
Supplement: Supplementary file 2 — jz3c02980_si_004.zip [file jz3c02980_si_004.zip › fitting scripts/1_13C_[2]_-24.09_267K_dc.csv]

1	0.030677
7	0.037149
10	0.12266
15	0.082921
20	0.17845
25	0.16644
30	0.42827
35	0.24871
40	0.1478
45	0.30065
50	0.16553
60	0.35772
65	0.26417
70	0.4951
75	0.36477
80	0.56293
85	0.42053
90	0.48422
95	0.47272
100	0.4513
110	0.60835
120	0.46697
130	0.66263
140	0.53441
150	0.65491
160	0.95344
170	0.68906
175	1
180	0.60853
190	0.70031
195	0.54864
200	0.75288
220	0.69293
230	0.57937
240	0.78404
250	0.74984
290	0.7891
300	0.57372
320	0.76888
340	0.70182
350	0.72154
360	0.58316
370	0.7044
380	0.50754
400	0.63814
410	0.59805
450	0.68372
470	0.65724
490	0.63098
500	0.59847
520	0.5243
550	0.44418
570	0.59763
600	0.57254
620	0.44148
670	0.44615
690	0.20577
740	0.37712
770	0.31091
800	0.24239
840	0.29067
860	0.32947
880	0.25202
900	0.12454
930	0.19981
950	0.040233
970	0.13691
1000	0.17485
1050	0.15133
1080	0.1024
1100	0.27097
1200	-0.023238
1300	0.057125
1350	0.053765
1400	0.094043
1450	0.019487
1500	0.10372
1600	0.019775
1700	0.052295
1800	-0.017561
1900	0.11654
2000	-0.051871
2200	0.11644
2500	0.05067
