# Supplementary material for: J Coupling Constants of <1 Hz Enable 13C Hyperpolarization of Pyruvate via Reversible Exchange of Parahydrogen
Source: J Phys Chem Lett. 2024 Jan 25;15(5):1195–203. doi: 10.1021/acs.jpclett.3c02980 (PMC10860132; doi:10.1021/acs.jpclett.3c02980)
Supplement: Supplementary file 2 — jz3c02980_si_004.zip [file jz3c02980_si_004.zip › fitting scripts/2_13C_[1]_-29.1_256K.csv]

1	0.077252
5	0.13301
7	0.15741
10	0.20869
13	0.26669
15	0.31098
17	0.34206
20	0.38043
25	0.44119
28	0.47417
30	0.49971
35	0.54858
40	0.59775
45	0.64696
50	0.70163
60	0.78368
64	0.8109
65	0.82167
70	0.84868
75	0.90324
80	0.88114
83	0.90831
85	0.91904
90	0.92978
95	0.95691
100	0.89852
120	0.97835
140	0.99999
150	0.98315
160	0.98294
180	0.96088
190	0.90062
200	0.87294
220	0.78002
240	0.7035
250	0.68138
270	0.63218
290	0.52542
300	0.50327
310	0.49575
320	0.4329
320	0.46432
340	0.41302
350	0.33702
360	0.2477
370	0.259
380	0.23542
400	0.19004
420	0.15253
450	0.075801
470	0.056614
490	0.033436
500	0.011883
520	0.0046369
550	-0.007587
560	-0.008385
570	-0.020459
580	-0.026437
600	-0.017656
620	-0.025236
670	-0.037536
690	-0.040595
720	-0.040686
740	-0.024151
770	-0.028596
800	-0.021864
840	-0.017799
860	-0.015838
880	-0.011744
900	-0.0062734
930	-0.010959
950	-0.0055606
970	-0.0021725
1000	0.0024108
1050	0.0024188
1100	0.00047361
1200	-0.0013928
1300	-0.00017577
1400	-0.0005371
1450	8.18E-05
1500	-0.00054819
1600	0.00016389
1700	0.0020508
1800	-0.00093074
1900	0.0028387
2000	0.00090498
2400	-0.00049283
