# Supplementary material for: J Coupling Constants of <1 Hz Enable 13C Hyperpolarization of Pyruvate via Reversible Exchange of Parahydrogen
Source: J Phys Chem Lett. 2024 Jan 25;15(5):1195–203. doi: 10.1021/acs.jpclett.3c02980 (PMC10860132; doi:10.1021/acs.jpclett.3c02980)
Supplement: Supplementary file 2 — jz3c02980_si_004.zip [file jz3c02980_si_004.zip › fitting scripts/2_13C_[1]_-29.1_256K_dc.csv]

1	0.12147
5	0.18832
7	0.24411
10	0.30031
13	0.35535
15	0.34553
17	0.43068
20	0.4911
25	0.56188
28	0.54262
30	0.62633
35	0.62758
40	0.7272
45	0.79711
50	0.7812
60	0.89259
64	0.86473
65	0.92414
70	0.90742
75	0.82142
80	0.86208
83	0.80939
85	0.82273
90	0.83603
95	0.89906
100	0.96573
120	0.88669
140	0.88796
150	0.52656
160	1
180	0.95767
190	0.89686
200	0.84397
220	0.79054
240	0.64568
250	0.7062
270	0.66508
290	0.59039
300	0.59763
310	0.43145
320	0.52876
320	0.13768
340	0.40695
350	0.17205
360	0.33692
370	0.09473
380	0.17204
400	0.21533
420	0.17799
450	0.11303
470	0.071077
490	0.019096
500	0.020423
520	0.00012453
550	-0.0038178
560	-0.011572
570	-0.036293
580	-0.023173
600	-0.010139
620	-0.035005
670	-0.021177
690	-0.046133
720	-0.039087
740	-0.016311
770	-0.010821
800	-0.001269
840	-0.012721
860	0.0028307
880	-0.02201
900	-0.0011186
930	0.0035908
950	-0.0011108
970	-0.0062879
1000	0.0013173
1050	0.0025184
1100	-0.00025919
1200	-0.0022178
1300	0.0038331
1400	0.0044782
1450	0.0035975
1500	-0.0020355
1600	-0.0033501
1700	0.00023292
1800	0.00023055
1900	0.0043741
2000	0.0004748
2400	-0.00030764
