# Supplementary material for: J Coupling Constants of <1 Hz Enable 13C Hyperpolarization of Pyruvate via Reversible Exchange of Parahydrogen
Source: J Phys Chem Lett. 2024 Jan 25;15(5):1195–203. doi: 10.1021/acs.jpclett.3c02980 (PMC10860132; doi:10.1021/acs.jpclett.3c02980)
Supplement: Supplementary file 2 — jz3c02980_si_004.zip [file jz3c02980_si_004.zip › fitting scripts/2_13C_[1]_-29.1_261K.csv]

1	0.11195
5	0.20622
7	0.22605
10	0.29635
13	0.32524
15	0.34656
17	0.19424
20	0.45181
25	0.54806
28	0.58911
30	0.61969
35	0.69086
40	0.73814
45	0.79938
50	0.86034
60	0.91475
64	0.91266
65	0.93552
70	0.94368
75	0.96013
80	0.94559
83	0.96812
85	0.97825
90	0.96991
95	0.99223
100	1.0035
120	1
140	0.96735
150	0.93883
160	0.89444
180	0.83217
190	0.7822
200	0.7548
220	0.62763
240	0.5861
250	0.51007
270	0.41017
290	0.36812
300	0.33784
310	0.30114
320	0.28169
320	0.27463
340	0.2278
350	0.17003
360	0.16896
370	0.14371
380	0.14276
400	0.11581
420	0.071598
450	0.02655
470	0.025917
490	0.015675
500	0.020555
520	0.0036013
550	0.018666
560	0.019725
570	0.012731
580	0.011625
600	0.0087697
620	0.0025663
670	0.017116
690	0.0085224
720	0.0037595
740	0.0096004
770	0.006144
800	0.0067339
840	0.00035612
860	0.003469
880	0.001033
900	0.0030873
930	0.00041
950	-0.0012219
970	-0.0011
1000	-0.0014394
1050	0.0011154
1100	0.003744
1200	-0.0042279
1300	0.0025574
1400	0.00098837
1450	0.0035715
1500	-0.0011372
1600	0.0011435
1700	0.0027474
1800	0.0039918
1900	-0.0031098
2000	0.0019237
2400	-0.0011639
