# Supplementary material for: J Coupling Constants of <1 Hz Enable 13C Hyperpolarization of Pyruvate via Reversible Exchange of Parahydrogen
Source: J Phys Chem Lett. 2024 Jan 25;15(5):1195–203. doi: 10.1021/acs.jpclett.3c02980 (PMC10860132; doi:10.1021/acs.jpclett.3c02980)
Supplement: Supplementary file 2 — jz3c02980_si_004.zip [file jz3c02980_si_004.zip › fitting scripts/2_13C_[1]_-29.1_261K_dc.csv]

1	0.12853
5	0.1904
7	0.27292
10	0.2745
13	0.41304
15	0.36192
17	0.49139
20	0.43545
25	0.63465
28	0.55077
30	0.69644
35	0.61111
40	0.58984
45	0.70283
50	0.68797
60	0.85672
64	0.7843
65	0.88643
70	0.90102
75	0.85901
80	0.95977
83	0.88274
85	0.97786
90	0.9055
95	0.99997
100	0.84373
120	0.95649
140	0.88269
150	0.84854
160	0.81139
180	0.77735
190	0.76778
200	0.66332
220	0.61396
240	0.57473
250	0.3905
270	0.46116
290	0.14729
300	0.32366
310	0.32922
320	0.32969
320	0.31338
340	0.25673
350	0.21885
360	0.18674
370	0.15632
380	0.15155
400	0.13911
420	0.10281
450	0.037748
470	0.026479
490	0.029475
500	0.0172
520	-0.0058085
550	-0.0048208
560	-0.0049629
570	-0.0069732
580	-0.011859
600	-0.01695
620	-0.020458
670	0.0022165
690	-0.013763
720	-0.0037075
740	-0.0079561
770	-0.0095241
800	-0.0010172
840	-0.0058414
860	-0.0044777
880	0.0001141
900	-0.00090338
930	-0.0028922
950	-0.003851
970	-0.00077841
1000	-0.0016708
1050	0.0014784
1100	-4.6788e-05
1200	0.00096008
1300	0.0013634
1400	0.00036991
1450	0.002983
1500	-0.0034651
1600	-0.0021139
1700	-0.0039907
1800	0.00099076
1900	9.5593e-05
2000	0.0033693
2400	-0.00098519
