# Supplementary material for: J Coupling Constants of <1 Hz Enable 13C Hyperpolarization of Pyruvate via Reversible Exchange of Parahydrogen
Source: J Phys Chem Lett. 2024 Jan 25;15(5):1195–203. doi: 10.1021/acs.jpclett.3c02980 (PMC10860132; doi:10.1021/acs.jpclett.3c02980)
Supplement: Supplementary file 2 — jz3c02980_si_004.zip [file jz3c02980_si_004.zip › fitting scripts/2_13C_[1]_-29.1_267K.csv]

1	0.15999
5	0.27874
7	0.30776
10	0.37437
13	0.35179
15	0.46316
17	0.47381
20	0.59644
25	0.6358
28	0.74947
30	0.71257
35	0.83008
40	0.89298
45	0.83955
50	0.96189
60	0.85539
64	0.99998
65	0.8641
70	0.86668
75	0.95323
80	0.86221
83	0.93767
85	0.84118
90	0.92276
95	0.80135
100	0.84953
120	0.70633
140	0.71007
150	0.66027
160	0.5367
180	0.47893
190	0.3747
200	0.32502
220	0.31224
240	0.2383
250	0.18402
270	0.16478
290	0.10736
300	0.08451
310	0.090605
320	0.070113
320	0.071927
340	0.051052
350	0.051105
360	0.04051
370	0.046459
380	0.034528
400	0.012385
420	0.0083714
450	0.0027242
470	-0.0020221
490	9.3935e-05
500	0.00061227
520	0.00065294
550	0.0058843
560	0.00066795
570	0.0067949
580	0.00011253
600	0.0050155
620	0.0033219
670	-0.0012072
690	5.3602e-06
720	0.0012231
740	0.0012624
770	0.003524
800	0.00075481
840	0.0041978
860	-0.0024214
880	0.0043401
900	0.0011385
930	-0.0045347
950	0.0025923
970	0.0040032
1000	-0.00050842
1050	-0.0020334
1100	0.0040046
1200	0.0029846
1300	0.00059257
1400	0.00395
1450	0.0026043
1500	0.00013471
1600	-0.002442
1700	0.0010464
1800	0.0048745
1900	-0.0019316
2000	-0.00056695
2400	0.0069351
