# Supplementary material for: J Coupling Constants of <1 Hz Enable 13C Hyperpolarization of Pyruvate via Reversible Exchange of Parahydrogen
Source: J Phys Chem Lett. 2024 Jan 25;15(5):1195–203. doi: 10.1021/acs.jpclett.3c02980 (PMC10860132; doi:10.1021/acs.jpclett.3c02980)
Supplement: Supplementary file 2 — jz3c02980_si_004.zip [file jz3c02980_si_004.zip › fitting scripts/2_13C_[1]_-29.1_267K_dc.csv]

1	0.16286
5	0.24277
7	0.39054
10	0.34156
13	0.54328
15	0.47195
17	0.6416
20	0.53368
25	0.76794
28	0.64103
30	0.83678
35	0.68796
40	0.71235
45	0.96301
50	0.7605
60	0.9818
64	0.76874
65	0.99997
70	0.96105
75	0.77782
80	0.94026
83	0.76939
85	0.92467
90	0.74314
95	0.88155
100	0.84318
120	0.81839
140	0.59494
150	0.52501
160	0.57588
180	0.4127
190	0.43557
200	0.37807
220	0.24442
240	0.20676
250	0.18531
270	0.17197
290	0.15356
300	0.13621
310	0.13409
320	0.10685
320	0.11519
340	0.083696
350	0.066029
360	0.053322
370	0.036619
380	0.028031
400	0.018366
420	0.017597
450	0.012938
470	0.0090613
490	-0.0025538
500	-0.0032997
520	-0.0071408
550	-0.0033939
560	-0.0006499
570	0.0023048
580	0.0029034
600	0.00098172
620	0.0022362
670	-0.004143
690	-0.0056252
720	0.00063361
740	-0.0066132
770	-0.0033211
800	-0.003152
840	0.00031105
860	0.004652
880	-0.0037664
900	0.001226
930	0.010602
950	-0.006602
970	0.003041
1000	7.515e-05
1050	-0.0036792
1100	0.0025133
1200	0.0029799
1300	0.0003294
1400	0.0012215
1450	0.0056306
1500	-0.002298
1600	0.0029047
1700	0.00079302
1800	0.0014063
1900	0.0023586
2000	-0.0007705
2400	-0.0039627
