# Supplementary material for: J Coupling Constants of <1 Hz Enable 13C Hyperpolarization of Pyruvate via Reversible Exchange of Parahydrogen
Source: J Phys Chem Lett. 2024 Jan 25;15(5):1195–203. doi: 10.1021/acs.jpclett.3c02980 (PMC10860132; doi:10.1021/acs.jpclett.3c02980)
Supplement: Supplementary file 2 — jz3c02980_si_004.zip [file jz3c02980_si_004.zip › fitting scripts/2_13C_[2]_-14.98_256K.csv]

1	0.142
7	0.2441
10	0.50122
15	0.84433
20	0.4117
25	0.41325
30	0.28313
35	0.42533
40	0.25721
45	0.21939
50	0.23772
60	0.17622
65	0.35704
70	0.89418
75	0.40621
80	0.2818
85	0.36654
90	0.41
95	0.47687
100	0.4055
110	0.5058
120	0.5596
130	0.67248
140	0.57154
150	0.64526
160	0.54127
170	0.59845
175	0.79185
180	0.80387
190	0.82286
195	0.75825
200	0.8236
220	0.6998
230	0.63191
240	0.69348
250	0.75475
290	0.78287
300	0.6985
320	0.75326
340	0.73966
350	0.827
360	0.77657
370	1
380	0.74501
400	0.68296
410	0.61299
450	0.67893
470	0.55318
490	0.74599
500	0.52894
520	0.52204
550	0.69419
570	0.43602
600	0.57708
620	0.4316
670	0.31792
690	0.31245
740	0.22217
770	0.22753
800	0.29843
840	0.16022
860	0.21264
880	0.13798
900	0.22351
930	0.14798
950	0.069755
970	0.096756
1000	0.11778
1050	0.12905
1080	0.060276
1100	0.037867
1200	0.078077
1300	-0.0057108
1350	0.0041505
1400	-0.034372
1450	0.021004
1500	0.023367
1600	0.026462
1700	0.0075194
1800	0.070084
1900	0.0059981
2000	0.043355
2200	-0.044801
2500	0.012528
