# Supplementary material for: J Coupling Constants of <1 Hz Enable 13C Hyperpolarization of Pyruvate via Reversible Exchange of Parahydrogen
Source: J Phys Chem Lett. 2024 Jan 25;15(5):1195–203. doi: 10.1021/acs.jpclett.3c02980 (PMC10860132; doi:10.1021/acs.jpclett.3c02980)
Supplement: Supplementary file 2 — jz3c02980_si_004.zip [file jz3c02980_si_004.zip › fitting scripts/2_13C_[2]_-14.98_261K.csv]

1	0.072226
7	0.19256
10	0.20369
15	0.22725
20	0.28979
25	0.33877
30	0.23295
35	0.30384
40	0.65618
45	0.51428
50	0.53606
60	0.52603
65	0.50779
70	0.46977
75	0.80247
80	0.54123
85	0.56721
90	0.6255
95	0.63555
100	0.79982
110	0.77201
120	0.75283
130	0.7746
140	0.82983
150	0.86764
160	0.92656
170	0.72586
175	0.93821
180	0.84241
190	0.88266
195	0.90489
200	0.93434
220	0.98027
230	0.8894
240	1
250	0.93331
290	0.9872
300	0.91579
320	0.96669
340	0.81644
350	0.94682
360	0.95656
370	0.79995
380	0.72684
400	0.83559
410	0.83511
450	0.75819
470	0.67454
490	0.69602
500	0.70708
520	0.731
550	0.66015
570	0.59528
600	0.53508
620	0.50446
670	0.42864
690	0.40342
740	0.355
770	0.28315
800	0.31249
840	0.24269
860	0.24748
880	0.19185
900	0.18616
930	0.20316
950	0.15739
970	0.18054
1000	0.14936
1050	0.09702
1080	0.097374
1100	0.031208
1200	0.057567
1300	0.010295
1350	-0.0080167
1400	-0.017133
1450	0.015896
1500	-0.0034025
1600	0.02891
1700	0.04141
1800	-0.0022612
1900	-0.021127
2000	0.0057963
2200	0.0082156
2500	0.0087964
