# Supplementary material for: J Coupling Constants of <1 Hz Enable 13C Hyperpolarization of Pyruvate via Reversible Exchange of Parahydrogen
Source: J Phys Chem Lett. 2024 Jan 25;15(5):1195–203. doi: 10.1021/acs.jpclett.3c02980 (PMC10860132; doi:10.1021/acs.jpclett.3c02980)
Supplement: Supplementary file 2 — jz3c02980_si_004.zip [file jz3c02980_si_004.zip › fitting scripts/2_13C_[2]_-14.98_267K.csv]

1	0.21497
7	0.3021
10	0.1352
15	0.17163
20	0.25231
25	0.43671
30	0.47456
35	0.5694
40	0.37044
45	0.62922
50	0.46718
60	0.52934
65	0.5769
70	0.59085
75	0.63618
80	0.63744
85	0.69517
90	0.72609
95	0.71871
100	0.76669
110	0.83722
120	0.86618
130	0.99996
140	0.91986
150	0.97474
160	0.94079
170	0.91977
175	0.9227
180	0.9346
190	0.92482
195	0.92949
200	0.9168
220	0.9119
230	0.9333
240	0.9444
250	0.89964
290	0.92051
300	0.95963
320	0.93464
340	0.86538
350	0.86797
360	0.80732
370	0.81772
380	0.8384
400	0.76497
410	0.73852
450	0.69418
470	0.62169
490	0.61009
500	0.64789
520	0.60087
550	0.55681
570	0.48174
600	0.42398
620	0.38147
670	0.34877
690	0.3452
740	0.28241
770	0.22925
800	0.20566
840	0.16438
860	0.17186
880	0.15335
900	0.14174
930	0.13332
950	0.084537
970	0.064111
1000	0.090508
1050	0.082456
1080	0.06886
1100	0.04507
1200	-0.0062505
1300	0.035808
1350	0.010451
1400	0.0089553
1450	0.026232
1500	-0.011341
1600	0.022166
1700	-0.006242
1800	0.013666
1900	-0.012317
2000	-0.013839
2200	0.0015617
2500	-0.019009
