# Supplementary material for: J Coupling Constants of <1 Hz Enable 13C Hyperpolarization of Pyruvate via Reversible Exchange of Parahydrogen
Source: J Phys Chem Lett. 2024 Jan 25;15(5):1195–203. doi: 10.1021/acs.jpclett.3c02980 (PMC10860132; doi:10.1021/acs.jpclett.3c02980)
Supplement: Supplementary file 2 — jz3c02980_si_004.zip [file jz3c02980_si_004.zip › fitting scripts/2_13C_[2]_-14.99_256K_dc.csv]

1	0.51233
7	0.49786
10	0.30387
15	0.31422
20	0.50868
25	0.25911
30	0.69313
35	0.90627
40	0.3616
45	0.24746
50	0.81035
60	0.74358
65	0.4807
70	0.42253
75	0.58546
80	0.44535
85	0.94493
90	0.59667
95	0.29334
100	0.81429
110	0.71395
120	0.70433
130	0.72322
140	0.91233
150	0.54614
160	0.74424
170	0.99999
175	0.51201
180	0.64719
190	0.59974
195	0.63588
200	0.62204
220	0.54521
230	0.96579
240	0.82343
250	0.70585
290	0.82993
300	0.76582
320	0.68481
340	0.60005
350	0.46113
360	0.71659
370	0.72781
380	0.80746
400	0.77787
410	0.81874
450	0.554
470	0.40246
490	0.59383
500	0.44479
520	0.59312
550	0.60049
570	0.30156
600	0.47694
620	0.45439
670	0.46079
690	0.27367
740	0.27462
770	0.33716
800	0.23014
840	0.26518
860	0.076085
880	0.12065
900	0.19276
930	0.13059
950	0.10415
970	0.11615
1000	0.096762
1050	0.059955
1080	0.1299
1100	0.060924
1200	0.01241
1300	-0.014479
1350	0.020909
1400	-0.046151
1450	0.065323
1500	0.018631
1600	0.0024794
1700	-0.0056008
1800	-0.011422
1900	0.0071423
2000	-0.042374
2200	0.023778
2500	0.0053272
