# Supplementary material for: J Coupling Constants of <1 Hz Enable 13C Hyperpolarization of Pyruvate via Reversible Exchange of Parahydrogen
Source: J Phys Chem Lett. 2024 Jan 25;15(5):1195–203. doi: 10.1021/acs.jpclett.3c02980 (PMC10860132; doi:10.1021/acs.jpclett.3c02980)
Supplement: Supplementary file 2 — jz3c02980_si_004.zip [file jz3c02980_si_004.zip › fitting scripts/2_13C_[2]_-14.99_261K_dc.csv]

1	0.12367
7	0.062609
10	0.20409
15	0.093789
20	0.13556
25	0.50775
30	0.10269
35	0.49637
40	0.5354
45	0.42156
50	0.61705
60	0.27114
65	0.64545
70	0.95874
75	0.3927
80	0.30805
85	0.39279
90	0.46296
95	0.47125
100	0.29029
110	0.33044
120	0.48698
130	0.43334
140	0.47307
150	0.5698
160	0.88541
170	0.6009
175	0.72635
180	0.69439
190	0.859
195	0.79468
200	0.68251
220	0.50728
230	0.57839
240	0.80253
250	0.75325
290	0.84697
300	0.95099
320	0.61757
340	0.68579
350	0.55475
360	0.66968
370	0.60058
380	0.68306
400	0.52728
410	0.58673
450	1
470	0.58544
490	0.65711
500	0.41745
520	0.28694
550	0.35979
570	0.22336
600	0.38723
620	0.43258
670	0.30057
690	0.30938
740	0.19619
770	0.12042
800	0.080671
840	0.14644
860	0.094653
880	0.103
900	0.039463
930	0.081589
950	0.031892
970	-0.0004685
1000	-0.011497
1050	0.074073
1080	0.060786
1100	-0.00025157
1200	0.044767
1300	0.034789
1350	-0.05522
1400	0.029827
1450	-0.0059817
1500	-0.037175
1600	0.018474
1700	0.0054483
1800	-0.020272
1900	0.020718
2000	-0.046425
2200	0.0015879
2500	-0.015936
