# Supplementary material for: J Coupling Constants of <1 Hz Enable 13C Hyperpolarization of Pyruvate via Reversible Exchange of Parahydrogen
Source: J Phys Chem Lett. 2024 Jan 25;15(5):1195–203. doi: 10.1021/acs.jpclett.3c02980 (PMC10860132; doi:10.1021/acs.jpclett.3c02980)
Supplement: Supplementary file 2 — jz3c02980_si_004.zip [file jz3c02980_si_004.zip › fitting scripts/2_13C_[2]_-14.99_267K_dc.csv]

1	0.13692
7	0.73004
10	0.69042
15	0.59146
20	0.57727
25	0.29544
30	0.25046
35	0.36294
40	0.28775
45	0.23557
50	0.2876
60	0.61225
65	0.531
70	0.47907
75	0.5786
80	0.46998
85	0.48551
90	0.58919
95	0.72335
100	0.80088
110	0.57704
120	0.61173
130	0.77486
140	0.8383
150	0.82158
160	0.76047
170	0.68216
175	0.91612
180	0.67685
190	0.79322
195	0.52859
200	0.87279
220	0.79886
230	0.64056
240	1
250	0.78785
290	0.79128
300	0.71689
320	0.73662
340	0.6344
350	0.67579
360	0.90506
370	0.67579
380	0.61056
400	0.64644
410	0.54127
450	0.69319
470	0.74017
490	0.47597
500	0.42789
520	0.59363
550	0.35564
570	0.29307
600	0.3435
620	0.33817
670	0.15691
690	0.31828
740	0.30466
770	0.20733
800	0.058006
840	0.10323
860	0.079134
880	-0.010763
900	-0.0037525
930	0.010732
950	0.008692
970	0.0095864
1000	-0.024981
1050	-0.0097264
1080	0.22644
1100	-0.0149
1200	0.00063773
1300	-0.04637
1350	-0.0076702
1400	-0.016377
1450	-0.047224
1500	-0.0029807
1600	-0.16249
1700	-0.12799
1800	0.30036
1900	-0.1241
2000	-0.0015783
2200	0.085609
2500	-0.067315
