# Supplementary material for: J Coupling Constants of <1 Hz Enable 13C Hyperpolarization of Pyruvate via Reversible Exchange of Parahydrogen
Source: J Phys Chem Lett. 2024 Jan 25;15(5):1195–203. doi: 10.1021/acs.jpclett.3c02980 (PMC10860132; doi:10.1021/acs.jpclett.3c02980)
Supplement: Supplementary file 2 — jz3c02980_si_004.zip [file jz3c02980_si_004.zip › fitting scripts/2_13C_[2]_-24.09_256K.csv]

7	0.12604
11	0.20334
13	0.24669
16	0.31458
19	0.36907
21	0.40793
23	0.47894
26	0.54057
31	0.60406
34	0.65802
36	0.71523
41	0.7846
46	0.8149
51	0.85142
56	0.90822
66	0.98755
70	0.98594
71	0.93749
76	0.99871
81	1
86	0.97981
89	0.9845
91	0.91052
96	0.94407
101	0.89925
106	0.91221
126	0.73689
146	0.51697
156	0.44193
166	0.30718
186	0.06217
196	-0.17368
206	-0.30239
226	-0.4687
246	-0.56297
326	-0.34272
256	-0.52998
276	-0.53174
296	-0.45495
306	-0.4485
316	-0.39721
326	-0.32135
346	-0.19387
356	-0.11131
366	-0.04135
376	0.06638
386	0.12564
406	0.21339
426	0.29627
456	0.33926
476	0.31357
496	0.23385
506	0.18174
526	0.09637
556	0.03327
566	-0.05438
576	-0.0937
586	-0.11673
606	-0.17297
626	-0.18503
676	-0.14048
696	-0.07662
726	-0.04153
746	0.04872
776	0.0757
806	0.10672
846	0.09869
866	0.098
886	0.06273
906	0.0327
936	-0.03772
956	-0.05972
976	-0.06261
1006	-0.06016
1056	-0.06074
1106	-0.02967
1206	0.04664
1306	0.03072
1406	-0.03616
1456	-0.03227
1506	-0.02265
1606	0.02989
1706	0.0287
1806	0.0284
1906	0.0276
2006	0.02498
2506	0.02836
