# Supplementary material for: J Coupling Constants of <1 Hz Enable 13C Hyperpolarization of Pyruvate via Reversible Exchange of Parahydrogen
Source: J Phys Chem Lett. 2024 Jan 25;15(5):1195–203. doi: 10.1021/acs.jpclett.3c02980 (PMC10860132; doi:10.1021/acs.jpclett.3c02980)
Supplement: Supplementary file 2 — jz3c02980_si_004.zip [file jz3c02980_si_004.zip › fitting scripts/2_13C_[2]_-24.09_261K.csv]

7	0.14467
11	0.21962
13	0.26889
16	0.32956
19	0.37016
21	0.4101
23	0.45757
26	0.52204
31	0.60096
34	0.67467
36	0.69794
41	0.74717
46	0.83282
51	0.87407
56	0.91007
66	0.96686
70	0.99932
71	0.96026
76	0.96687
81	0.99175
86	0.91306
89	1
91	0.99032
96	0.98314
101	0.93349
106	0.90771
126	0.75847
146	0.53977
156	0.41188
166	0.26958
186	0.04598
196	-0.13646
206	-0.24269
226	-0.38913
246	-0.51471
256	-0.54779
276	-0.54544
296	-0.4023
306	-0.45095
316	-0.39504
326	-0.32085
346	-0.17827
356	-0.10687
366	-0.03625
376	0.06787
386	0.13062
406	0.21964
426	0.28583
456	0.29636
476	0.26013
496	0.21849
506	0.20763
526	0.12816
556	0.02091
566	-0.05909
576	-0.09297
586	-0.11309
606	-0.16099
626	-0.16774
676	-0.14295
696	-0.0609
726	-0.04464
746	0.04149
776	0.08088
806	0.05916
846	0.09907
866	0.09062
886	0.06437
906	0.03452
936	-0.03201
956	-0.04639
976	-0.05613
1006	-0.06107
1056	-0.04978
1106	-0.02774
1206	0.04943
1306	0.02408
1406	-0.02605
1456	-0.02754
1506	-0.0291
1606	-0.02248
1706	-0.02423
1806	0.02431
1906	0.02478
2006	0.02693
2506	0.02323
