# Supplementary material for: J Coupling Constants of <1 Hz Enable 13C Hyperpolarization of Pyruvate via Reversible Exchange of Parahydrogen
Source: J Phys Chem Lett. 2024 Jan 25;15(5):1195–203. doi: 10.1021/acs.jpclett.3c02980 (PMC10860132; doi:10.1021/acs.jpclett.3c02980)
Supplement: Supplementary file 2 — jz3c02980_si_004.zip [file jz3c02980_si_004.zip › fitting scripts/2_13C_[2]_-24.09_267K.csv]

7	0.14595
16	0.32207
21	0.41892
26	0.51577
31	0.59234
36	0.67568
51	0.85135
56	0.90315
66	0.96622
71	0.97523
76	0.99324
81	1
86	0.99998
89	0.96396
91	0.97297
96	0.96396
101	0.91892
106	0.90541
111	0.85135
116	0.80631
121	0.77027
126	0.71622
136	0.62162
146	0.50901
151	0.4527
156	0.38964
166	0.28153
176	0.14505
181	0.10901
186	0.03176
196	-0.09932
201	-0.13041
206	-0.18423
216	-0.27703
226	-0.38514
236	-0.42568
246	-0.47973
251	-0.5045
256	-0.51126
266	-0.52027
276	-0.51802
296	-0.47523
306	-0.41892
316	-0.37613
326	-0.29955
346	-0.16599
356	-0.1
366	-0.03716
376	0.0491
406	0.20113
416	0.22523
436	0.27703
456	0.27252
476	0.26351
496	0.18941
506	0.15811
536	0.06802
556	0.01773
606	-0.13108
626	-0.14009
676	-0.12658
696	-0.0859
716	-0.04782
746	0.02618
776	0.05681
806	0.07951
826	0.07883
846	0.07703
866	0.05923
886	0.04617
906	0.02913
936	-0.02297
956	-0.03394
976	-0.0408
1006	-0.04548
1056	-0.03471
1106	-0.01646
1206	0.03153
1306	0.01594
1506	0.01687
1606	0.01586
1706	0.0159
1806	0.01559
1906	0.01414
2006	0.0159
2206	0.01559
2506	0.01414
