# Supplementary material for: J Coupling Constants of <1 Hz Enable 13C Hyperpolarization of Pyruvate via Reversible Exchange of Parahydrogen
Source: J Phys Chem Lett. 2024 Jan 25;15(5):1195–203. doi: 10.1021/acs.jpclett.3c02980 (PMC10860132; doi:10.1021/acs.jpclett.3c02980)
Supplement: Supplementary file 2 — jz3c02980_si_004.zip [file jz3c02980_si_004.zip › fitting scripts/2_13C_[2]_-24.09_267K_dc.csv]

7	0.13465
11	0.21686
13	0.23319
16	0.27604
19	0.35938
21	0.40885
23	0.45833
26	0.51302
31	0.60417
34	0.65104
36	0.67188
41	0.72917
46	0.82292
51	0.85156
56	0.8724
66	0.95052
70	0.97396
71	0.94792
76	1
81	0.98958
86	0.95833
89	0.95052
91	0.9375
96	0.92969
101	0.90365
106	0.84989
126	0.71094
146	0.47656
156	0.35677
166	0.23364
186	0.01197
196	-0.10276
206	-0.12147
226	-0.34896
246	-0.42969
256	-0.45833
276	-0.45833
296	-0.40365
306	-0.35938
316	-0.31771
326	-0.25026
326	-0.24609
346	-0.13421
356	-0.0754
366	-0.01835
376	0.03052
386	0.07432
406	0.15462
426	0.20563
456	0.21947
476	0.20232
496	0.16957
506	0.13968
526	0.07814
556	0.01149
566	-0.03857
576	-0.06019
586	-0.07562
606	-0.09992
626	-0.10448
676	-0.08277
696	-0.05284
726	-0.01689
746	0.00682
776	0.03321
806	0.04931
846	0.04798
866	0.04478
886	0.02585
906	0.01044
936	-0.00906
956	-0.00685
976	-0.02024
1006	-0.01568
1056	-0.0128
1106	-1.70E-04
1206	0.00966
1306	0.00284
1406	-0.00494
1456	-4.23E-04
1506	-9.22E-04
1606	0.00171
1706	3.06E-04
1806	-3.60E-04
1906	1.44E-04
2006	2.92E-04
2406	-3.09E-04
