# Supplementary material for: J Coupling Constants of <1 Hz Enable 13C Hyperpolarization of Pyruvate via Reversible Exchange of Parahydrogen
Source: J Phys Chem Lett. 2024 Jan 25;15(5):1195–203. doi: 10.1021/acs.jpclett.3c02980 (PMC10860132; doi:10.1021/acs.jpclett.3c02980)
Supplement: Supplementary file 2 — jz3c02980_si_004.zip [file jz3c02980_si_004.zip › fitting scripts/Fit_CA_9_SEPP_SPINEPT.m]

function ysim = Fit_CA_9_SEPP_SPINEPT(A1,A2,A3,A4,A5,A6,A7,A8,A9,J1,J2,J3,R1,R2,R3,L, x)

c     = 0                                                                  ;
ysim1 = SinusDamp(A1,J1,R1,x(c+1:c+L(1)))                                  ;
c     = c + L(1)                                                           ;
ysim2 = SinusDamp(A2,J1,R2,x(c+1:c+L(2)))                                  ;
c     = c + L(2)                                                           ;
ysim3 = SinusDamp(A3,J1,R3,x(c+1:c+L(3)))                                  ;
c     = c + L(3)                                                           ;
ysim4 = SinusDamp(A4,J2,R1,x(c+1:c+L(4)))                                  ;
c     = c + L(4)                                                           ;
ysim5 = SinusDamp(A5,J2,R2,x(c+1:c+L(5)))                                  ;
c     = c + L(5)                                                           ;
ysim6 = SinusDamp(A6,J2,R3,x(c+1:c+L(6)))                                  ;
c     = c + L(6)                                                           ;
ysim7 = SinusDamp(A7,J3,R1,x(c+1:c+L(7)))                                  ;
c     = c + L(7)                                                           ;
ysim8 = SinusDamp(A8,J3,R2,x(c+1:c+L(8)))                                  ;
c     = c + L(8)                                                           ;
ysim9 = SinusDamp(A9,J3,R3,x(c+1:c+L(9)))                                  ;

ysim  = [ysim1', ysim2', ysim3', ysim4', ysim5', ysim6', ysim7', ysim8', ysim9']'     ;

end
