# Supplementary material for: J Coupling Constants of <1 Hz Enable 13C Hyperpolarization of Pyruvate via Reversible Exchange of Parahydrogen
Source: J Phys Chem Lett. 2024 Jan 25;15(5):1195–203. doi: 10.1021/acs.jpclett.3c02980 (PMC10860132; doi:10.1021/acs.jpclett.3c02980)
Supplement: Supplementary file 3 — jz3c02980_si_005.zip [file jz3c02980_si_005.zip]

Archive with 6 entries (6 files):
- Geometries files/[1].xyz
- Geometries files/[2].xyz
- Geometries files/[2'].xyz
- Geometries files/[3].xyz
- Geometries files/[3'].xyz
- Geometries files/readme.txt
