# Supplementary material for: J Coupling Constants of <1 Hz Enable 13C Hyperpolarization of Pyruvate via Reversible Exchange of Parahydrogen
Source: J Phys Chem Lett. 2024 Jan 25;15(5):1195–203. doi: 10.1021/acs.jpclett.3c02980 (PMC10860132; doi:10.1021/acs.jpclett.3c02980)
Supplement: Supplementary file 3 — jz3c02980_si_005.zip [file jz3c02980_si_005.zip › Geometries files/[1].xyz]

69

  Ir  11.26852452834411      3.94226815910170     10.85129204087294
  C   9.56061485004668      4.94026189571060     10.34162987322810
  C   7.49907127811728      5.39767432406971      9.51555582610463
  H   6.58258211575403      5.18873221455771      8.99377940422917
  C   7.93454325578169      6.50714967476446     10.14344377213633
  H   7.47899820288759      7.47063466709961     10.28481671811305
  C   9.98278673851561      7.17300337353751     11.35623752107067
  C   10.75059295270896      8.07765013202838     10.62460007844149
  C   11.49684289592673      9.01626766769591     11.32930314344945
  H   12.10607459634367      9.72225859791818     10.77641585935169
  C   11.49293564005751      9.05781891739999     12.72159033927649
  C   10.69889906869338      8.14464988308070     13.41222632195732
  H   10.67141107030139      8.17565437240220     14.49569106633460
  C   9.92696345937925      7.19417520407087     12.74841649006734
  C   10.77720065830162      8.04096805648122      9.12306375389533
  H   10.91270417552003      7.02586405401709      8.74747372469774
  H   11.58358496311012      8.66356350921744      8.73844584690484
  H   9.83713622227794      8.40646651853176      8.70123363678213
  C   12.34866874548490     10.04895115662990     13.46308197292994
  H   13.34910289669572      9.64070273840966     13.63611678184502
  H   11.92142608118370     10.29165655011360     14.43696710034020
  H   12.46798797867405     10.97276757292165     12.89510140325643
  C   9.05600602955419      6.23508756354091     13.51022604793517
  H   8.01375059170255      6.30563081150057     13.19029410598550
  H   9.10064298543069      6.44518415571076     14.57825869497643
  H   9.37156554706244      5.20306673166042     13.34769816688721
  C   8.39229396212218      3.12917975355553      9.09846564496146
  C   7.84786626522641      2.11931315283075      9.89264086114806
  C   7.75276754444252      0.84374470513985      9.34508050769732
  H   7.33574623322652      0.04529303847184      9.94855957247428
  C   8.17799107620175      0.56981343823500      8.04587664236175
  C   8.69209307068926      1.61395005055416      7.28068727556462
  H   9.01070659151304      1.42123441925110      6.26249042777305
  C   8.80534587245072      2.90750377786566      7.78594614774104
  C   7.39378807107495      2.39867925469921     11.29695982559416
  H   8.22535929700610      2.75012715246844     11.91106831723088
  H   6.98305585671713      1.49870165269128     11.75290188835965
  H   6.62625580229755      3.17566423873467     11.32130774432967
  C   8.09997294464246     -0.82702839825691      7.49150376811390
  H   8.05034786118883     -0.81877418805764      6.40201102654792
  H   7.22719963051134     -1.35744044767692      7.87566695504861
  H   8.98391181195498     -1.40563935581664      7.77635718610958
  C   9.34441356343694      4.02585586486827      6.93870758456213
  H   8.58954958825085      4.79994198515296      6.78014083550206
  H   9.65433218061897      3.65001983036226      5.96431333420822
  H   10.20246790382645      4.50314564028247      7.41208915275460
  H   10.69458688800182      3.80063030009608     12.30473861384232
  H   10.44331287854779      2.62986388338457     10.63332614503197
  O   12.17991790709111      4.27023019471207      8.81175453171690
  O   12.63741040486333      5.72159428615809     11.02090645039745
  O   14.32459864211526      2.85709351237846     10.60913842313625
  N   9.19316616381196      6.21372436623692     10.64281388280130
  N   8.50021283618236      4.44947125359866      9.64370007488133
  S   13.12522351726664      2.75944096267167     11.49039150257473
  C   13.65243411435065      3.23327001263160     13.13901721963297
  H   12.83831159074328      3.04378795318745     13.83597720205397
  H   14.53898867021568      2.65288973157292     13.39303154594531
  H   13.87811695099257      4.29679818180440     13.09817292434799
  C   12.79579719749635      1.01729654406782     11.75231030938617
  H   13.70675830298611      0.54678066760412     12.12124278992447
  H   11.97995163404149      0.92177217144083     12.46645616004511
  H   12.50499213849250      0.60514482130797     10.78823153039169
  C   13.05131230150790      5.13035538611764      8.75339198090562
  C   13.36367045227183      5.97580966628982     10.01447061661323
  O   14.26192376796128      6.81921706645361      9.93415946423532
  C   13.80574970300163      5.39432346423230      7.50319624716805
  H   13.68230189733183      6.44186655312849      7.21871802433186
  H   14.87243104152799      5.25032994663304      7.69184408720087
  H   13.46859834394168      4.73822500676266      6.70396588428086
