# Supplementary material for: J Coupling Constants of <1 Hz Enable 13C Hyperpolarization of Pyruvate via Reversible Exchange of Parahydrogen
Source: J Phys Chem Lett. 2024 Jan 25;15(5):1195–203. doi: 10.1021/acs.jpclett.3c02980 (PMC10860132; doi:10.1021/acs.jpclett.3c02980)
Supplement: Supplementary file 3 — jz3c02980_si_005.zip [file jz3c02980_si_005.zip › Geometries files/[2].xyz]

69

  Ir  11.10187355207426      3.70654719740023     10.88348393708933
  C   9.52860980837505      4.73328454980544     10.22395265660473
  C   7.56814430029849      5.33566563098161      9.24697600230728
  H   6.67406164290177      5.18787726878167      8.66876396849920
  C   8.04721046708017      6.42090559708267      9.88203293520026
  H   7.66051288247514      7.41970326798536      9.97504494293513
  C   10.00615408970985      6.92522721145882     11.30636296022819
  C   10.92307068338586      7.78964081818274     10.71062403747402
  C   11.65062590263543      8.63783764135058     11.54090743455962
  H   12.37153581365412      9.31353843266352     11.09433870256879
  C   11.47809669715498      8.63797800784157     12.92266618042679
  C   10.52779368962027      7.78092256337138     13.47269087241572
  H   10.36254238022497      7.78577955331283     14.54430889451956
  C   9.77329049688725      6.91890978837642     12.68201454474047
  C   11.11663210321315      7.81539852646243      9.22150130150342
  H   11.36519207783872      6.82813135249822      8.83074461495202
  H   11.91660923682991      8.50562731789919      8.95454096201765
  H   10.20598664248832      8.14174360424345      8.71186042051244
  C   12.31266839976576      9.52823761175538     13.80280791901424
  H   13.22648533519043      9.01364934975137     14.11575102173972
  H   11.77264292162714      9.81151246051547     14.70741690828753
  H   12.61329002573746     10.43612086515446     13.27793473789564
  C   8.73668624909390      6.02107159978031     13.29633276086528
  H   7.75874868851489      6.16562870763501     12.83152618841453
  H   8.64165663711369      6.22296654264126     14.36268362340582
  H   9.00183813238041      4.97064225848924     13.16533434543736
  C   8.24466091705954      2.97557633480246      8.99394539967731
  C   7.68758610146014      2.04524744437824      9.87556104696049
  C   7.47769653127310      0.75123803449925      9.40975640499130
  H   7.05131726967956      0.01668303809596     10.08370514519115
  C   7.79150372970619      0.38091843747982      8.10304186030166
  C   8.29555438262686      1.35252756465877      7.24308521596576
  H   8.51601321384090      1.09057184859520      6.21442778124791
  C   8.52054767390762      2.66250900521175      7.66312461569948
  C   7.31462436127473      2.42735828775804     11.27930162115684
  H   8.19962465985177      2.68484918669105     11.86330482142341
  H   6.79942465698592      1.60454311908889     11.77356183473253
  H   6.65827576219082      3.30051731000606     11.29064652863302
  C   7.59625263288170     -1.03664502057639      7.63810060333596
  H   7.45562635081897     -1.08358616647934      6.55755665477116
  H   6.73330227376909     -1.49663871529649      8.12215876477802
  H   8.47065188504288     -1.64712969335573      7.88316594534361
  C   9.00725101774572      3.70244836476996      6.69368836916980
  H   8.20138214813409      4.39469693730098      6.43394052856039
  H   9.35054538065834      3.23128199352670      5.77291190029382
  H   9.82451516891572      4.29289683915926      7.10507101817963
  H   10.34435699876199      2.46256279983405     10.33107854907631
  H   10.28662894127254      3.49470263043627     12.25381762487643
  O   12.41082068276877      5.26462058996971     11.92067121882758
  O   12.74907629101346      2.62856546162268     11.77165359957906
  O   11.96434987601145      4.84926398416497      7.81562995244648
  N   9.24072031973935      6.04221694002427     10.47635537276844
  N   8.47608627050780      4.30976457404638      9.46221378850809
  S   12.31912640570413      3.83371383488542      8.84952180870894
  C   14.08760676627747      3.99902345716063      9.13400226643483
  H   14.42684022665225      3.19304651569534      9.78101059055559
  H   14.58438209323219      3.96039703959552      8.16559219994114
  H   14.24651600863809      4.96652098037356      9.60675023937563
  C   12.31151244289214      2.22647889518262      8.04791790619488
  H   12.93744378909258      2.28035273887236      7.15771731137757
  H   12.68877482605606      1.48912535424788      8.75485663259231
  H   11.27890934235620      2.00371618911269      7.79017985896143
  C   13.34134868337624      4.79485767531761     12.56016594403232
  C   13.57392189013425      3.26629688662101     12.50812563514879
  O   14.51696209272430      2.78980645839018     13.13762853184250
  C   14.25688125057585      5.64226224196207     13.36383665888147
  H   14.23126375130123      5.31285843043120     14.40571552897554
  H   15.28358985846270      5.49616707090129     13.01967665503351
  H   13.97340621835083      6.68909737541604     13.28921319183003
