# Supplementary material for: J Coupling Constants of <1 Hz Enable 13C Hyperpolarization of Pyruvate via Reversible Exchange of Parahydrogen
Source: J Phys Chem Lett. 2024 Jan 25;15(5):1195–203. doi: 10.1021/acs.jpclett.3c02980 (PMC10860132; doi:10.1021/acs.jpclett.3c02980)
Supplement: Supplementary file 3 — jz3c02980_si_005.zip [file jz3c02980_si_005.zip › Geometries files/[2'].xyz]

69

  Ir  11.10059393974354      3.72889545644605     10.95571272203066
  C   9.54791523979203      4.74832967795775     10.24831644496969
  C   7.61934007340115      5.34043031801380      9.20723574950935
  H   6.74325325238168      5.18722208673671      8.60350948013251
  C   8.07920356697837      6.43104837157366      9.84701693329485
  H   7.68999820128885      7.43051218143610      9.91971359455415
  C   9.97848003029979      6.95676408868560     11.33285573428840
  C   10.90274193877843      7.83087276589743     10.76414381912695
  C   11.57597325426765      8.70591520472690     11.61169778070329
  H   12.30313572364575      9.38869235677011     11.18648349135020
  C   11.34562376805174      8.72018022089652     12.98495456433694
  C   10.38722324385110      7.85391366943842     13.50606595309821
  H   10.17511544076737      7.87118467290567     14.56926394238622
  C   9.68320499106621      6.96718695426092     12.69609563791315
  C   11.16062202742340      7.83921265169035      9.28471365274029
  H   11.43054245063571      6.84872706891529      8.91729004596148
  H   11.96709238326264      8.53144392075925      9.04383905017290
  H   10.27109165656019      8.15346342451094      8.73168522393024
  C   12.12901411297662      9.63488576359537     13.88702395166735
  H   13.05075622156595      9.14793101350024     14.21996593296484
  H   11.55837420937025      9.89866807391213     14.77859412112350
  H   12.41347069461164     10.55329726259896     13.37130060198474
  C   8.63149208856705      6.06440648920773     13.27692600383855
  H   7.66975363280418      6.20104363388292     12.77687647523717
  H   8.49641433103818      6.27053395450270     14.33814904024851
  H   8.90692475380928      5.01503068174649     13.16062324829742
  C   8.28884322739154      2.97763059855596      9.00241984769156
  C   7.70706391767326      2.06269290106175      9.88475268916625
  C   7.49293314442307      0.76575795343884      9.43011145559979
  H   7.04811763106779      0.04300359982733     10.10490602231736
  C   7.82485864873487      0.37766113326146      8.13282736117884
  C   8.35034544536303      1.33514419988802      7.27040258080625
  H   8.58364752663985      1.06014745364464      6.24801096525001
  C   8.58013638450392      2.64820207263428      7.67912145770572
  C   7.31077628454384      2.46482050869901     11.27636102805178
  H   8.18601731564530      2.72568160135274     11.87320265696097
  H   6.78209872908919      1.65109335118204     11.77140599395069
  H   6.65863295855692      3.34116941580650     11.26412691879974
  C   7.62405266513023     -1.04335808503878      7.68106096533335
  H   7.52178685516355     -1.10388671415037      6.59694713894001
  H   6.73682052623078     -1.48282304181126      8.13980097777053
  H   8.47890651326792     -1.66371035921685      7.96680984291814
  C   9.08346801785992      3.67323943387341      6.70214365492742
  H   8.27612782836748      4.34790757154975      6.40319448493392
  H   9.45933127685277      3.18672267268312      5.80225798353153
  H   9.88023586868088      4.28359409763286      7.12386907831895
  H   10.32462961425241      2.47655787387431     10.43332990948461
  H   10.26636227296481      3.58144989653885     12.32250705135392
  O   12.44900650144540      5.27636638469037     11.90552399514039
  O   12.70816408819208      2.63646811259602     11.93266754142264
  O   11.98342316804798      4.84872925306813      7.89716995571973
  N   9.25347570838197      6.05872369828738     10.48125985365384
  N   8.51905197075524      4.31659918616525      9.45929332646797
  S   12.33377465976132      3.82925905117785      8.92814520525976
  C   14.09938583817664      4.00020425031408      9.22560310615762
  H   14.44724697833549      3.17753204596015      9.84750515210784
  H   14.59945316284519      3.99116942440808      8.25812861068134
  H   14.24743981014707      4.95340257554171      9.72866959462425
  C   12.33420816526917      2.22479035616494      8.12174092899720
  H   12.96424286164321      2.28169363299047      7.23460666699983
  H   12.70977657590957      1.48655210138459      8.82892850742097
  H   11.30349510617349      1.99944670476904      7.85904257760625
  C   13.37445499628977      4.82009209245337     12.63834572128874
  C   13.50704545090185      3.27908017121246     12.61310441210960
  C   14.59032525156499      2.61610119295470     13.37345175961830
  O   14.17135469671156      5.45659975899265     13.33479715595858
  H   14.54665778574387      1.53631968022997     13.25109959280504
  H   15.55456297127808      3.00188224186029     13.03211673802617
  H   14.50848037308258      2.88879798492228     14.42855633707973
