# Supplementary material for: J Coupling Constants of <1 Hz Enable 13C Hyperpolarization of Pyruvate via Reversible Exchange of Parahydrogen
Source: J Phys Chem Lett. 2024 Jan 25;15(5):1195–203. doi: 10.1021/acs.jpclett.3c02980 (PMC10860132; doi:10.1021/acs.jpclett.3c02980)
Supplement: Supplementary file 3 — jz3c02980_si_005.zip [file jz3c02980_si_005.zip › Geometries files/[3].xyz]

71

  Ir  11.25442035380001      3.66871075021244     11.22413389001125
  C   9.66494311593689      4.82365597394657     10.59251069828577
  C   7.67182314631319      5.35006163788321      9.63635782445260
  H   6.76533568359630      5.16218301682104      9.09004969926513
  C   8.15214062307747      6.46933952856418     10.20563135647567
  H   7.75452436888367      7.46629666499732     10.26425682682623
  C   10.07416948319935      7.11074295269087     11.56803471966179
  C   10.87699627930050      8.04275029851714     10.91405546395386
  C   11.48016058126387      9.03318536322239     11.68414817257910
  H   12.11322986961675      9.76351661724353     11.19253786469209
  C   11.29112368916234      9.10892849673842     13.06198434815738
  C   10.45965270353565      8.17120695435999     13.66980691519414
  H   10.28680965704712      8.22590270661009     14.73888151579375
  C   9.83523445511277      7.16366301250732     12.94047934945383
  C   11.08456524034303      7.98801249033954      9.42757941805445
  H   11.40303461656220      6.99638948374441      9.10401034982062
  H   11.83646635377531      8.71533335801931      9.12226541018626
  H   10.15961855579650      8.21708117946150      8.89074640273010
  C   11.98540178302783     10.16592177953891     13.87765285476549
  H   12.96515169446944      9.81279181373848     14.21366761590414
  H   11.40873022279281     10.42297295793718     14.76739279252433
  H   12.14866951884115     11.07360788294101     13.29472863031841
  C   8.93582312914104      6.16856908530620     13.61706815891456
  H   7.95532099071446      6.12249608353674     13.13767979223229
  H   8.79299917968669      6.43370785602489     14.66404575828610
  H   9.36103949503000      5.16412733654480     13.56920994503788
  C   8.34968893122822      2.99482102310902      9.48104267621688
  C   7.82077483287068      2.10705262617771     10.42266865199817
  C   7.60360638333353      0.79144735345734     10.02647994624603
  H   7.20280930159939      0.08883132029414     10.74843362891813
  C   7.87861242536586      0.35927576772298      8.73017040305882
  C   8.34132111975654      1.29240889978767      7.80712629365252
  H   8.52390547059841      0.98386639023610      6.78395608108461
  C   8.57109406322757      2.62243959964958      8.15521735807863
  C   7.49328048218930      2.54997837610140     11.81938971914324
  H   8.40230022675392      2.77773144308521     12.37856532715783
  H   6.94806750312428      1.76847321595518     12.34736823452830
  H   6.88293578055428      3.45550054269356     11.81753054859724
  C   7.68303690890963     -1.08086809131414      8.34139543719747
  H   7.50060227816204     -1.18118205883153      7.27076174559534
  H   6.84600146098059     -1.52674722312117      8.88090452462165
  H   8.57447189108445     -1.66901363311528      8.57971971678297
  C   9.00123583410482      3.61813124114775      7.11540048036357
  H   8.16818235503313      4.27293178593228      6.84380736095590
  H   9.32757782267078      3.10473029440275      6.21108700680775
  H   9.81415201949191      4.25023273323951      7.46803722312990
  H   10.44467244216001      3.50893329659571     12.59885977478281
  H   10.39245322796367      2.49170031954338     10.66266046435041
  O   14.01078516360722      1.81756951237184     11.42999868172251
  N   9.36534966932529      6.13555397137748     10.78817977813652
  N   8.59746361185327      4.35102824713923      9.87977901904175
  S   12.69241811161816      2.07400554279507     12.07879134014590
  C   13.01274993695455      2.31951255032512     13.82682946650175
  H   12.06275778387498      2.33586608268332     14.35688384842938
  H   13.64641369888486      1.50025736403449     14.16417308860018
  H   13.51430936161964      3.27975034400747     13.91743123212268
  C   11.84032211644801      0.49627381907144     12.14225287237721
  H   12.50004990980925     -0.22568692079167     12.62239397833684
  H   10.91173415139304      0.62022998769083     12.69531385450947
  H   11.63192938013117      0.21230909249942     11.11304241555768
  S   12.38015509925338      3.90147148510183      9.12599133993540
  C   14.13926350379423      4.21333909003607      9.27905047884551
  H   14.24085287900977      5.17803234886167      9.76952608898494
  H   14.57502978376829      3.42932288955000      9.89395946094262
  H   14.55740081024863      4.22880696598352      8.27335374982463
  O   11.85729621355271      4.90841263900294      8.15663986819560
  C   12.43592669808748      2.31883981441927      8.27862363667534
  H   12.95233256341325      1.60639895488149      8.91957066097719
  H   11.40726459363042      2.00570709286126      8.11664552251101
  H   12.96017538741357      2.45327920751998      7.33298925652076
  Cl  12.84521902111654      5.43040141438010     12.25478598425687
