# Supplementary material for: J Coupling Constants of <1 Hz Enable 13C Hyperpolarization of Pyruvate via Reversible Exchange of Parahydrogen
Source: J Phys Chem Lett. 2024 Jan 25;15(5):1195–203. doi: 10.1021/acs.jpclett.3c02980 (PMC10860132; doi:10.1021/acs.jpclett.3c02980)
Supplement: Supplementary file 3 — jz3c02980_si_005.zip [file jz3c02980_si_005.zip › Geometries files/[3'].xyz]

71

  Ir  11.45578856436221      4.04655492713344     11.10549502033192
  C   9.73347341789650      4.94931687638975     10.41695830388873
  C   7.74813353119853      5.44170503680425      9.43627224046053
  H   6.88790810617358      5.25266871448268      8.81998169367373
  C   8.09739993677950      6.50770675967499     10.17740419492088
  H   7.60675064027935      7.44930282755227     10.34469049132663
  C   9.91859948128590      7.08927753344509     11.71854116636402
  C   10.62660576026407      8.19641818614319     11.25218772700337
  C   11.22566638543675      9.02937449108706     12.19657534702611
  H   11.79371538239218      9.88483612786956     11.84899617569563
  C   11.10645504119349      8.79798765073439     13.56323383542332
  C   10.32881488684543      7.72084871760379     13.98632687796261
  H   10.18854067922145      7.54971710830204     15.04773196919183
  C   9.71552932711344      6.85955535277672     13.08325474233074
  C   10.71180780943502      8.52377608549615      9.78796932575919
  H   10.91938449006968      7.64259468150315      9.18409598531818
  H   11.49546920326079      9.25994705703113      9.60928502358033
  H   9.76831973488806      8.95183813939516      9.43694102785435
  C   11.79849808609937      9.68475423086038     14.56220968126419
  H   12.73875854685107      9.23318271901815     14.89264770741392
  H   11.18264693629306      9.83649770091334     15.45035350525424
  H   12.03398148845659     10.65858011968639     14.13157149996912
  C   8.85989800295981      5.72483006241389     13.56773236549380
  H   7.89268073295923      5.71144837301714     13.06098901503463
  H   8.68582731186112      5.81148459520996     14.63965156478280
  H   9.33817808507466      4.76424445446912     13.36992752753152
  C   8.60459846627495      3.19421131846485      9.00832135257448
  C   8.01480400333133      2.18745181785505      9.77119349547417
  C   7.80621057835677      0.95180872004733      9.16490555161671
  H   7.35089136838800      0.15588580288744      9.74369142065564
  C   8.15765752086486      0.71808519950490      7.83754193485681
  C   8.71743450742018      1.76243533135682      7.10563128634304
  H   8.98539892280805      1.60114050681230      6.06737308418806
  C   8.94972713999403      3.01264032718963      7.67105161391483
  C   7.61576840168611      2.41994403774223     11.20082856414447
  H   8.49432158683075      2.57821466096864     11.82932692364722
  H   7.06489943136588      1.56318819063788     11.58735987230042
  H   6.98709744024743      3.30724491528743     11.30326035830990
  C   7.95730579774040     -0.63743186168814      7.21535945706158
  H   7.76867571244232     -0.55847503411312      6.14366627907739
  H   7.12269081564769     -1.16668440748862      7.67748761383117
  H   8.84982459314004     -1.25725519867722      7.34505944242587
  C   9.55427826255242      4.12536291227788      6.86395547902764
  H   8.84515067888707      4.94638189654149      6.72658535683466
  H   9.84456056161337      3.76487079509389      5.87740357636355
  H   10.43267735501155      4.54433660473058      7.35676733107316
  H   11.50089735224595      5.26568914024365     12.08353377053311
  H   10.51269564529783      3.31775327455157     12.17816075577898
  O   14.60287330833355      3.17574756205237     11.75807793023732
  N   9.30632501752533      6.19813170384008     10.77522476042411
  N   8.75057416410606      4.49694060129511      9.59360003134793
  S   13.21604675330748      3.15040243789434     12.30665415035053
  C   13.29127708651354      3.94657852769009     13.91275343280193
  H   12.31795769549099      3.86692208912321     14.39200931984892
  H   14.06752747644198      3.45356716724311     14.49726975999996
  H   13.53982604947999      4.99017298437180     13.73269758975612
  C   12.89004782639972      1.46208794383578     12.81825081611908
  H   13.73441482286540      1.13122542527271     13.42169169710671
  H   11.96094289647918      1.44237985490037     13.38409658584696
  H   12.79132410176557      0.87617889704839     11.90779948298370
  S   12.80434205558757      5.20598376014597      9.50451482920377
  C   13.84411595069739      6.41582518215884     10.32907543289636
  H   13.18399848789966      7.11652229640692     10.83441338369753
  H   14.46527219211663      5.89263894255312     11.05424055536013
  H   14.45158070835200      6.91876532052622      9.57729703317771
  O   12.10865920863589      5.89985125459459      8.38175266781274
  C   14.07820496476250      4.18943156546149      8.75660930349017
  H   14.67330357471652      3.74316921033908      9.55011180973547
  H   13.56315616944398      3.41683005701545      8.19140361383007
  H   14.67118114767068      4.83304344920741      8.10809858828626
  Cl  11.58951063060730      1.93714628778242      9.61232869079388
